# Supplementary material for: Participant-derived cell line transcriptomic analyses and mouse studies reveal a role for ZNF335 in plasma cholesterol statin response
Source: Genome Med. 2024 Jul 26;16:93. doi: 10.1186/s13073-024-01366-9 (PMC11282643; doi:10.1186/s13073-024-01366-9)
Supplement: Supplementary file 1 — Additional file 1: Supplementary tables. Table S1 CAP LCL gene expression statin responses. Table S2 Spearman correlations of statin-induced gene expression changes in LCLs with plasma LDL-cholesterol statin response in the corresponding CAP participants [file 13073_2024_1366_MOESM1_ESM.xlsx]

## Sheet: TableS1StatinResponsiveGenes
Table S1: CAP LCL gene expression statin responses.
Gene	GeneSymbol	Chr	TSS (hg19 bp)	TPM (average transcripts per million gene expression level in control-treated LCLs)	AveDelta (variance stabilized statin gene expression level - variance stabilized control gene expression level)	ApproxFC (2^(average varianced stabilized delta))	P	Q (FDR-adj P)
ENSG00000120437	ACAT2	6	160181360	244.665	0.659746	1.5798	1.72405e-252	2.41849e-248
ENSG00000133935	C14orf1	14	76127532	157.461	0.489763	1.40421	3.52579e-250	2.47299e-246
ENSG00000104549	SQLE	8	126010739	221.954	0.488475	1.40296	2.85111e-242	1.33318e-238
ENSG00000149809	TM7SF2	11	64879317	71.5969	0.642783	1.56134	4.15943e-240	1.45871e-236
ENSG00000079459	FDFT1	8	11653082	344.692	0.509378	1.42344	5.84551e-238	1.64002e-234
ENSG00000112972	HMGCS1	5	43313614	261.696	0.832427	1.78068	4.42635e-233	1.03488e-229
ENSG00000113161	HMGCR	5	74632154	173.713	0.57012	1.48465	8.16594e-233	1.63645e-229
ENSG00000160285	LSS	21	47648738	137.935	0.690168	1.61347	3.95095e-227	6.92799e-224
ENSG00000186480	INSIG1	7	155089486	371.294	0.607038	1.52313	3.76229e-226	5.86416e-223
ENSG00000116133	DHCR24	1	55352891	419.04	0.421753	1.33955	3.72687e-220	5.22805e-217
ENSG00000160752	FDPS	1	155278539	399.605	0.431049	1.34821	1.41365e-211	1.80279e-208
ENSG00000110921	MVK	12	110011060	56.906	0.493328	1.40769	1.31836e-208	1.54117e-205
ENSG00000172893	DHCR7	11	71163914	158.138	0.571185	1.48574	4.436e-208	4.78679e-205
ENSG00000138413	IDH1	2	209130798	92.9425	0.310552	1.24018	1.66367e-207	1.66699e-204
ENSG00000067064	IDI1	10	1095110	353.635	0.459573	1.37514	3.12106e-201	2.91881e-198
ENSG00000167508	MVD	16	88729569	130.357	0.561434	1.47574	5.34292e-197	4.6844e-194
ENSG00000111540	RAB5B	12	56367697	38.0025	0.240699	1.18156	6.41912e-197	5.2969e-194
ENSG00000131069	ACSS2	20	33459949	18.2771	0.458145	1.37377	5.23337e-196	4.07854e-193
ENSG00000147383	NSDHL	X	151999511	109.726	0.300794	1.23182	5.62994e-194	4.15667e-191
ENSG00000117228	GBP1	1	89531043	40.2272	-0.541545	0.687035	2.48245e-192	1.74119e-189
ENSG00000149485	FADS1	11	61596790	82.0597	0.335714	1.262	3.43813e-192	2.29667e-189
ENSG00000139278	GLIPR1	12	75874460	19.2015	-0.38161	0.767581	8.21097e-191	5.23561e-188
ENSG00000052802	MSMO1	4	166248775	185.024	0.581158	1.49605	5.75417e-190	3.50955e-187
ENSG00000157514	TSC22D3	X	107020572	127.912	0.843037	1.79382	2.17228e-189	1.2697e-186
ENSG00000167460	TPM4	19	16177831	783.21	-0.308336	0.807573	6.3495e-187	3.56283e-184
ENSG00000130164	LDLR	19	11200038	58.5202	0.447193	1.36339	5.79292e-186	3.1255e-183
ENSG00000001630	CYP51A1	7	91772266	20.8991	0.323839	1.25166	4.21545e-182	2.19016e-179
ENSG00000109084	TMEM97	17	26646121	170.528	0.366301	1.28904	2.58627e-178	1.29572e-175
ENSG00000131473	ACLY	17	40086795	401.51	0.234098	1.17617	6.41599e-178	3.10357e-175
ENSG00000092820	EZR	6	159240444	575.209	0.336277	1.26249	1.16998e-177	5.47082e-175
ENSG00000121104	FAM117A	17	47866542	57.3965	0.243761	1.18408	1.65951e-176	7.50956e-174
ENSG00000185813	PCYT2	17	79869340	52.8582	0.333716	1.26026	1.11745e-174	4.89861e-172
ENSG00000175130	MARCKSL1	1	32801980	622.568	0.238981	1.18016	1.41704e-174	6.02372e-172
ENSG00000139428	MMAB	12	110011679	51.1606	0.277328	1.21195	2.14126e-174	8.83459e-172
ENSG00000162645	GBP2	1	89616139	23.8567	-0.319177	0.801527	9.44181e-174	3.78428e-171
ENSG00000132718	SYT11	1	155829300	50.5511	0.256518	1.19459	4.21679e-172	1.64314e-169
ENSG00000064666	CNN2	19	1026298	230.557	-0.319343	0.801435	9.9293e-172	3.76455e-169
ENSG00000134824	FADS2	11	61560452	154.34	0.364702	1.28762	2.91021e-171	1.07433e-168
ENSG00000050405	LIMA1	12	50677329	60.6617	-0.360653	0.778812	8.22626e-171	2.95892e-168
ENSG00000177000	MTHFR	1	11866977	17.4488	0.27179	1.20731	8.868e-169	3.11001e-166
ENSG00000132196	HSD17B7	1	162760492	43.1032	0.262779	1.19979	1.2193e-168	4.17179e-166
ENSG00000143878	RHOB	2	20646835	172.008	1.1517	2.22176	1.59598e-167	5.33057e-165
ENSG00000145022	TCTA	3	49449639	56.8211	0.254618	1.19302	2.99635e-166	9.77507e-164
ENSG00000167721	TSR1	17	2240801	111.002	-0.166163	0.89121	4.12937e-166	1.31652e-163
ENSG00000120438	TCP1	6	160210781	384.997	-0.177655	0.884139	5.47985e-166	1.70825e-163
ENSG00000078804	TP53INP2	20	33292094	17.7023	0.248835	1.18825	5.58806e-165	1.70412e-162
ENSG00000109929	SC5D	11	121163162	47.7716	0.319597	1.24798	1.1898e-164	3.55117e-162
ENSG00000037474	NSUN2	5	6633404	122.597	-0.146062	0.903714	1.63669e-164	4.78323e-162
ENSG00000175832	ETV4	17	41656988	36.201	-0.321097	0.800461	1.6269e-163	4.65758e-161
ENSG00000159840	ZYX	7	143078173	125.052	-0.40659	0.754404	1.7883e-163	5.01724e-161
ENSG00000172071	EIF2AK3	2	88927094	69.2478	0.271131	1.20675	5.12082e-163	1.40853e-160
ENSG00000104946	TBC1D17	19	50380682	64.1529	0.240033	1.18102	9.43905e-162	2.54636e-159
ENSG00000104081	BMF	15	40401093	63.6705	0.224634	1.16848	1.25351e-161	3.31778e-159
ENSG00000011021	CLCN6	1	11866207	24.3677	0.288896	1.22171	2.36252e-161	6.13729e-159
ENSG00000072042	RDH11	14	68162531	90.8511	0.189587	1.14044	2.57531e-160	6.56845e-158
ENSG00000181577	C6orf223	6	43968317	93.0417	0.400415	1.31989	3.60326e-160	9.02618e-158
ENSG00000189067	LITAF	16	11730237	248.974	0.176694	1.13029	3.86156e-160	9.50351e-158
ENSG00000100897	DCAF11	14	24583404	68.9639	0.164222	1.12056	5.96206e-160	1.442e-157
ENSG00000182162	P2RY8	X	1656000	153.234	0.215976	1.16149	8.63553e-160	2.05321e-157
ENSG00000127528	KLF2	19	16435628	62.3563	0.761288	1.695	2.30734e-158	5.39457e-156
ENSG00000104738	MCM4	8	48872745	235.111	-0.181816	0.881593	7.56959e-158	1.74076e-155
ENSG00000071539	TRIP13	5	892758	46.8871	-0.166296	0.891127	2.21088e-157	5.00229e-155
ENSG00000166946	CCNDBP1	15	43477316	46.6914	0.169595	1.12474	1.39009e-156	3.06928e-154
ENSG00000184602	SNN	16	11762270	63.91	0.212632	1.1588	1.4003e-156	3.06928e-154
ENSG00000198911	SREBF2	22	42229109	225.645	0.22904	1.17205	3.6811e-156	7.94438e-154
ENSG00000081760	AACS	12	125549925	18.49	0.215807	1.16135	2.90283e-155	6.16983e-153
ENSG00000103485	QPRT	16	29674600	51.6445	0.286695	1.21984	5.70854e-155	1.19521e-152
ENSG00000147155	EBP	X	48379546	139.547	0.274134	1.20927	7.18978e-155	1.48321e-152
ENSG00000244405	ETV5	3	185828107	13.9085	-0.239866	0.846824	1.07832e-154	2.19227e-152
ENSG00000141076	CIRH1A	16	69165194	87.7906	-0.143086	0.90558	1.91635e-154	3.84036e-152
ENSG00000103187	COTL1	16	84651683	136.49	-0.267445	0.83079	5.44042e-154	1.0749e-151
ENSG00000094631	HDAC6	X	48659784	27.0005	0.218278	1.16334	1.93693e-153	3.77378e-151
ENSG00000071127	WDR1	4	10118573	214.628	-0.206848	0.866428	4.39617e-153	8.44787e-151
ENSG00000170581	STAT2	12	56753939	80.7546	0.199167	1.14803	5.04729e-153	9.56803e-151
ENSG00000185215	TNFAIP2	14	103589779	93.3739	0.278139	1.21263	6.24934e-153	1.16888e-150
ENSG00000172005	MAL	2	95691422	100.092	0.227627	1.17091	1.52141e-151	2.8082e-149
ENSG00000007944	MYLIP	6	16129356	31.378	-0.345581	0.786991	6.77117e-151	1.23358e-148
ENSG00000070540	WIPI1	17	66453654	67.4017	0.186701	1.13816	3.75518e-150	6.75355e-148
ENSG00000101361	NOP56	20	2632791	249.014	-0.175561	0.885423	4.9298e-149	8.75383e-147
ENSG00000111348	ARHGDIB	12	15114662	814.812	-0.181924	0.881527	1.12386e-148	1.97069e-146
ENSG00000101265	RASSF2	20	4804291	71.3857	-0.17543	0.885503	7.42184e-148	1.28535e-145
ENSG00000171793	CTPS1	1	41445007	92.175	-0.162777	0.893304	1.69791e-147	2.90467e-145
ENSG00000072110	ACTN1	14	69446157	16.8781	-0.233329	0.85067	4.39014e-147	7.41986e-145
ENSG00000186591	UBE2H	7	129592789	66.5991	0.175289	1.12919	1.0284e-146	1.71743e-144
ENSG00000130713	EXOSC2	9	133569108	45.0735	-0.146252	0.903595	3.95327e-146	6.52429e-144
ENSG00000187446	CHP1	15	41523037	90.6693	0.161248	1.11825	1.43595e-145	2.34227e-143
ENSG00000107798	LIPA	10	91174314	101.918	0.208735	1.15567	7.19066e-145	1.15943e-142
ENSG00000167552	TUBA1A	12	49583107	164.806	0.415012	1.33331	9.0373e-145	1.44063e-142
ENSG00000164654	MIOS	7	7606503	50.444	-0.172335	0.887405	1.21728e-144	1.91865e-142
ENSG00000100918	REC8	14	24641062	83.4227	0.217449	1.16268	1.25279e-144	1.95267e-142
ENSG00000182134	TDRKH	1	151763892	12.509	0.165311	1.12141	2.31338e-144	3.56617e-142
ENSG00000142784	WDTC1	1	27561007	50.4845	0.194036	1.14396	4.30792e-144	6.56864e-142
ENSG00000102316	MAGED2	X	54834032	72.9525	0.166088	1.12201	5.04671e-144	7.61239e-142
ENSG00000183688	FAM101B	17	295730	36.8389	-0.183673	0.880459	8.04978e-144	1.2013e-141
ENSG00000102900	NUP93	16	56764017	50.5131	-0.13	0.913832	8.62821e-144	1.27407e-141
ENSG00000100075	SLC25A1	22	19166343	172.151	0.297785	1.22926	1.63797e-143	2.39348e-141
ENSG00000100439	ABHD4	14	23067146	38.2254	0.185768	1.13742	2.12056e-142	3.06673e-140
ENSG00000113569	NUP155	5	37371283	43.2495	-0.183861	0.880344	2.58316e-142	3.69762e-140
ENSG00000082512	TRAF5	1	211499957	20.9105	-0.218822	0.859267	1.227e-141	1.73862e-139
ENSG00000115216	NRBP1	2	27650657	108.135	0.132068	1.09586	1.97991e-141	2.77742e-139
ENSG00000163346	PBXIP1	1	154928599	65.8016	0.205222	1.15286	2.12081e-141	2.94562e-139
ENSG00000145220	LYAR	4	4291896	110.586	-0.205446	0.86727	4.10184e-141	5.64124e-139
ENSG00000117877	CD3EAP	19	45909467	29.329	-0.222071	0.857334	4.14347e-141	5.64317e-139
ENSG00000064687	ABCA7	19	1040102	23.5249	0.295127	1.22699	5.81801e-141	7.8476e-139
ENSG00000160310	PRMT2	21	48055079	22.5317	0.188143	1.1393	1.00135e-140	1.3378e-138
ENSG00000107551	RASSF4	10	45454855	34.7362	0.188517	1.13959	1.16417e-140	1.54066e-138
ENSG00000135821	GLUL	1	182361341	74.2719	0.17101	1.12585	1.49823e-140	1.96423e-138
ENSG00000254838	GVINP1	11	6767670	16.127	-0.311054	0.806053	1.7295e-140	2.24643e-138
ENSG00000053372	MRTO4	1	19578033	146.322	-0.190111	0.876538	1.85924e-140	2.39279e-138
ENSG00000142657	PGD	1	10458649	293.98	0.148148	1.10815	4.04966e-140	5.16442e-138
ENSG00000101335	MYL9	20	35169887	21.8937	-0.28853	0.818736	5.88673e-140	7.43955e-138
ENSG00000186834	HEXIM1	17	43224684	56.7732	0.187552	1.13883	6.37514e-140	7.98486e-138
ENSG00000026751	SLAMF7	1	160709037	312.681	0.147906	1.10796	8.01017e-140	9.94396e-138
ENSG00000135506	OS9	12	58087738	120.649	0.139904	1.10183	3.72513e-139	4.58387e-137
ENSG00000164466	SFXN1	5	174904065	83.1312	-0.139571	0.907789	1.25999e-138	1.53696e-136
ENSG00000135372	NAT10	11	34127149	140.349	-0.124608	0.917253	1.60802e-137	1.9446e-135
ENSG00000164649	CDCA7L	7	21985702	62.6416	-0.141544	0.906548	2.83033e-137	3.3935e-135
ENSG00000150753	CCT5	5	10250033	272.078	-0.132235	0.912417	8.44556e-137	1.00402e-134
ENSG00000172057	ORMDL3	17	38083854	102.718	0.146195	1.10665	1.25076e-136	1.47443e-134
ENSG00000013374	NUB1	7	151038785	106.986	0.161495	1.11845	1.31439e-136	1.53652e-134
ENSG00000122986	HVCN1	12	111142755	129.999	0.16122	1.11823	1.46947e-136	1.70361e-134
ENSG00000159921	GNE	9	36277053	25.3437	0.161658	1.11857	2.29881e-136	2.64326e-134
ENSG00000091127	PUS7	7	105162714	41.0363	-0.170375	0.888612	5.11338e-136	5.83174e-134
ENSG00000136842	TMOD1	9	100263462	108.655	0.149226	1.10897	8.69793e-136	9.83989e-134
ENSG00000084731	KIF3C	2	26205618	3.3244	0.182264	1.13466	9.44693e-136	1.06017e-133
ENSG00000160208	RRP1B	21	45079429	84.5648	-0.146675	0.90333	2.40051e-135	2.67257e-133
ENSG00000161405	IKZF3	17	38020441	117.778	0.199374	1.1482	3.48064e-135	3.84123e-133
ENSG00000066044	ELAVL1	19	8070543	109.375	-0.11577	0.92289	3.50497e-135	3.84123e-133
ENSG00000082516	GEMIN5	5	154317769	49.8141	-0.16543	0.891662	5.20698e-135	5.66229e-133
ENSG00000101670	LIPG	18	47087069	7.9974	0.267515	1.20373	9.51501e-135	1.02674e-132
ENSG00000128050	PAICS	4	57301907	470.894	-0.146209	0.903622	2.37307e-134	2.54117e-132
ENSG00000179222	MAGED1	X	51546103	131.19	0.137255	1.09981	4.1828e-134	4.44517e-132
ENSG00000173757	STAT5B	17	40428725	69.2101	-0.122549	0.918563	7.64242e-134	8.06074e-132
ENSG00000204386	NEU1	6	31830683	28.9022	0.192461	1.14271	8.77722e-134	9.18857e-132
ENSG00000143420	ENSA	1	150602088	145.157	0.152781	1.11171	9.29274e-134	9.65619e-132
ENSG00000110025	SNX15	11	64794880	15.9806	0.173913	1.12811	1.22227e-133	1.26073e-131
ENSG00000104490	NCALD	8	103137135	47.0953	0.150481	1.10994	2.2423e-133	2.29598e-131
ENSG00000165406	2022-03-08	10	46090354	27.9933	0.145626	1.10621	3.64482e-133	3.70504e-131
ENSG00000165782	TMEM55B	14	20929771	45.5707	0.181649	1.13418	5.87862e-133	5.93275e-131
ENSG00000260630	SNAI3-AS1	16	88729706	4.18433	0.189549	1.14041	9.20878e-133	9.2272e-131
ENSG00000067560	RHOA	3	49450431	1159.64	0.228943	1.17198	1.58919e-132	1.58108e-130
ENSG00000170515	PA2G4	12	56498103	307.444	-0.137676	0.908982	1.87288e-132	1.8502e-130
ENSG00000044115	CTNNA1	5	137946656	97.3025	0.115426	1.08329	2.88945e-132	2.83449e-130
ENSG00000180198	RCC1	1	28832455	128.991	-0.164015	0.892538	3.12529e-132	3.04455e-130
ENSG00000120254	MTHFD1L	6	151186685	90.9307	-0.123096	0.918215	3.19517e-132	3.09116e-130
ENSG00000116962	NID1	1	236228462	42.572	-0.185271	0.879484	4.49257e-132	4.31656e-130
ENSG00000102096	PIM2	X	48776301	243.233	0.199591	1.14837	1.13147e-131	1.07975e-129
ENSG00000003402	CFLAR	2	201980827	72.6268	0.186223	1.13778	3.0961e-131	2.9346e-129
ENSG00000159259	CHAF1B	21	37757676	59.4863	-0.137249	0.909251	1.20838e-130	1.13766e-128
ENSG00000164733	CTSB	8	11726957	17.9855	-0.171572	0.887875	3.69673e-130	3.45719e-128
ENSG00000106415	GLCCI1	7	8008425	73.7357	0.158969	1.11649	1.14487e-129	1.06359e-127
ENSG00000172725	CORO1B	11	67211292	58.769	0.241646	1.18234	1.1664e-129	1.07647e-127
ENSG00000108671	PSMD11	17	30771279	134.88	-0.113018	0.924652	2.43243e-129	2.23021e-127
ENSG00000226979	LTA	6	31539831	358.305	-0.253982	0.838579	3.4112e-129	3.10729e-127
ENSG00000147536	GINS4	8	41386725	57.2189	-0.131524	0.912866	3.51966e-129	3.1854e-127
ENSG00000100714	MTHFD1	14	64854749	226.321	-0.11748	0.921796	7.68166e-129	6.90758e-127
ENSG00000125354	2022-09-06	X	118827333	252.448	0.102652	1.07375	7.73752e-129	6.9135e-127
ENSG00000162613	FUBP1	1	78444794	146.515	-0.145738	0.903917	9.4403e-129	8.38155e-127
ENSG00000099251	HSD17B7P2	10	38645305	25.7346	0.189655	1.14049	1.02219e-128	9.01843e-127
ENSG00000012822	CALCOCO1	12	54121529	16.2828	0.179857	1.13277	1.34828e-128	1.18211e-126
ENSG00000136891	TEX10	9	103115221	36.4392	-0.140667	0.9071	5.2321e-128	4.55875e-126
ENSG00000143319	ISG20L2	1	156698591	57.7218	-0.137933	0.908821	1.97388e-127	1.70923e-125
ENSG00000164211	STARD4	5	110848288	136.604	0.25465	1.19305	3.18522e-127	2.74124e-125
ENSG00000072310	SREBF1	17	17740325	30.5899	-0.319526	0.801333	3.6817e-127	3.1492e-125
ENSG00000184117	NIPSNAP1	22	29977326	133.506	0.13023	1.09447	5.26925e-127	4.47982e-125
ENSG00000140263	SORD	15	45315302	45.57	-0.127075	0.915686	7.23924e-127	6.1176e-125
ENSG00000168439	STIP1	11	63952744	234.381	-0.135927	0.910085	7.81736e-127	6.56658e-125
ENSG00000130826	DKC1	X	153991031	160.909	-0.141199	0.906765	3.87564e-126	3.23616e-124
ENSG00000105443	CYTH2	19	48972289	17.4895	0.170299	1.12529	4.72377e-126	3.92101e-124
ENSG00000117090	SLAMF1	1	160617085	209.76	0.14629	1.10672	1.22659e-125	1.01215e-123
ENSG00000104635	SLC39A14	8	22224762	56.5154	-0.154622	0.898368	1.26225e-125	1.03549e-123
ENSG00000119711	ALDH6A1	14	74551196	20.4272	0.14989	1.10949	1.3843e-125	1.12901e-123
ENSG00000196363	WDR5	9	137000487	102.506	-0.119906	0.920248	1.45584e-125	1.18049e-123
ENSG00000106263	EIF3B	7	2393721	152.143	-0.122959	0.918302	1.51515e-125	1.22152e-123
ENSG00000176533	GNG7	19	2702707	41.0797	0.171425	1.12617	3.3549e-125	2.68929e-123
ENSG00000076003	MCM6	2	136633996	190.646	-0.140501	0.907204	5.75853e-125	4.58981e-123
ENSG00000128891	C15orf57	15	40857256	27.4093	0.150769	1.11016	9.15818e-125	7.25824e-123
ENSG00000080608	KIAA0020	9	2844241	112.473	-0.152435	0.899731	3.97086e-124	3.12939e-122
ENSG00000152689	RASGRP3	2	33661391	94.7283	0.142908	1.10413	4.44007e-124	3.47962e-122
ENSG00000164045	CDC25A	3	48229892	50.6848	-0.168643	0.889679	5.35734e-124	4.17515e-122
ENSG00000145936	KCNMB1	5	169816681	6.66519	-0.210128	0.864461	8.01237e-124	6.20981e-122
ENSG00000151503	NCAPD3	11	134095348	52.0566	-0.128	0.915099	1.04045e-123	8.0195e-122
ENSG00000198176	TFDP1	13	114239013	312.798	-0.0955579	0.93591	2.0618e-123	1.58049e-121
ENSG00000135763	URB2	1	229761981	30.7376	-0.158941	0.895683	2.63816e-123	2.01131e-121
ENSG00000175792	RUVBL1	3	127872757	129.044	-0.135987	0.910047	7.46934e-123	5.66378e-121
ENSG00000148484	RSU1	10	16859527	109.079	-0.125433	0.916729	1.04637e-122	7.89168e-121
ENSG00000184009	ACTG1	17	79490873	4117.12	-0.256222	0.837278	1.28502e-122	9.63973e-121
ENSG00000065183	WDR3	1	118472343	88.3292	-0.160107	0.894959	1.89934e-122	1.41723e-120
ENSG00000134508	CABLES1	18	20714528	63.0799	-0.175119	0.885695	2.45589e-122	1.82282e-120
ENSG00000123338	NCKAP1L	12	54891495	164.857	0.0959078	1.06874	2.86489e-122	2.11519e-120
ENSG00000162734	PEA15	1	160175127	288.547	0.14315	1.10431	4.09591e-122	3.00824e-120
ENSG00000132465	IGJ	4	71547534	764.717	0.237586	1.17902	4.15995e-122	3.03937e-120
ENSG00000160049	DFFA	1	10532583	58.9327	-0.117719	0.921643	5.93453e-122	4.31345e-120
ENSG00000138363	ATIC	2	216176540	282.217	-0.11848	0.921158	8.81167e-122	6.37165e-120
ENSG00000115956	PLEK	2	68592305	714.746	0.140747	1.10248	1.03466e-121	7.44315e-120
ENSG00000157613	CREB3L1	11	46299212	13.503	0.186394	1.13792	2.59256e-121	1.85553e-119
ENSG00000171552	BCL2L1	20	30311792	102.38	0.134147	1.09744	1.29046e-120	9.1891e-119
ENSG00000125630	POLR1B	2	113299492	46.3483	-0.135218	0.910532	1.46079e-120	1.03495e-118
ENSG00000144283	PKP4	2	159313476	15.6173	-0.127049	0.915703	1.85779e-120	1.3096e-118
ENSG00000123933	MXD4	4	2264021	24.5003	0.221639	1.16606	3.39776e-120	2.38319e-118
ENSG00000123240	OPTN	10	13141449	51.1893	0.169347	1.12455	7.74708e-120	5.40677e-118
ENSG00000092051	JPH4	14	24048009	13.9499	0.188642	1.13969	9.57461e-120	6.64914e-118
ENSG00000260997	RP4-647J21.1	7	45000508	67.3557	0.176448	1.1301	1.2335e-119	8.52394e-118
ENSG00000107937	GTPBP4	10	1034338	101.549	-0.11805	0.921433	2.17205e-119	1.4936e-117
ENSG00000147400	CETN2	X	151999321	60.4367	0.164672	1.12091	2.19598e-119	1.50269e-117
ENSG00000185880	TRIM69	15	45021186	34.0469	0.135302	1.09832	2.50256e-119	1.70417e-117
ENSG00000196584	XRCC2	7	152373250	19.5164	-0.174536	0.886052	2.59157e-119	1.75626e-117
ENSG00000163655	GMPS	3	155588325	119.656	-0.126551	0.916019	2.69129e-119	1.81507e-117
ENSG00000072858	SIDT1	3	113251143	39.3236	0.128046	1.09281	2.76816e-119	1.85798e-117
ENSG00000131236	CAP1	1	40505905	542.743	-0.10797	0.927893	5.53508e-119	3.69744e-117
ENSG00000171992	SYNPO	5	149980642	67.661	0.172319	1.12687	7.08555e-119	4.71072e-117
ENSG00000134697	GNL2	1	38061536	74.1299	-0.111847	0.925402	1.46456e-118	9.691e-117
ENSG00000065328	MCM10	10	13203554	40.1171	-0.150445	0.900973	1.73369e-118	1.14179e-116
ENSG00000136710	CCDC115	2	131099922	32.4296	0.125458	1.09085	3.6835e-118	2.41459e-116
ENSG00000158195	WASF2	1	27816669	174.518	0.107625	1.07745	1.02016e-117	6.65622e-116
ENSG00000152556	PFKM	12	48498922	72.0803	-0.105553	0.929448	1.25711e-117	8.16424e-116
ENSG00000100628	ASB2	14	94443137	9.78071	-0.222586	0.857028	2.35202e-117	1.52047e-115
ENSG00000077514	POLD3	11	74204896	54.9575	-0.132317	0.912365	4.81707e-117	3.09972e-115
ENSG00000124942	AHNAK	11	62323707	40.9648	0.503801	1.41794	5.78023e-117	3.70252e-115
ENSG00000109685	WHSC1	4	1873151	48.7116	-0.127437	0.915457	9.36206e-117	5.96959e-115
ENSG00000085999	RAD54L	1	46713360	55.0431	-0.14838	0.902263	9.41199e-117	5.97427e-115
ENSG00000133119	RFC3	13	34392186	131.585	-0.173823	0.88649	9.88142e-117	6.24399e-115
ENSG00000135241	PNPLA8	7	108210110	27.3833	0.17587	1.12965	1.04835e-116	6.59472e-115
ENSG00000163811	WDR43	2	29117509	133.077	-0.151251	0.90047	1.26726e-116	7.93622e-115
ENSG00000144354	CDCA7	2	174219548	62.7498	-0.154095	0.898696	4.43365e-116	2.76423e-114
ENSG00000154262	ABCA6	17	67138029	36.2294	0.183523	1.13565	5.8304e-116	3.61897e-114
ENSG00000160179	ABCG1	21	43619799	1.56713	-0.26746	0.830781	1.11718e-115	6.90386e-114
ENSG00000120659	TNFSF11	13	43136872	24.6617	-0.184292	0.880081	1.88209e-115	1.15798e-113
ENSG00000163644	PPM1K	4	89205921	22.4275	0.155761	1.11401	3.12291e-115	1.91302e-113
ENSG00000166582	CENPV	17	16256970	61.2303	-0.174743	0.885925	9.93272e-115	6.0581e-113
ENSG00000087274	ADD1	4	2845584	76.0574	0.114511	1.08261	1.08246e-114	6.57349e-113
ENSG00000067082	KLF6	10	3827473	260.222	0.405221	1.32429	1.58178e-114	9.56431e-113
ENSG00000132471	WBP2	17	73852588	140.455	0.174585	1.12864	1.64449e-114	9.9008e-113
ENSG00000113552	GNPDA1	5	141392606	25.8018	-0.123674	0.917847	1.67844e-114	1.00621e-112
ENSG00000115484	CCT4	2	62115939	552.169	-0.11325	0.924503	1.72563e-114	1.03009e-112
ENSG00000099901	RANBP1	22	20103461	135.416	-0.139441	0.907871	2.29513e-114	1.36424e-112
ENSG00000196189	SEMA4A	1	156117157	98.1657	0.152431	1.11144	2.61348e-114	1.54691e-112
ENSG00000131370	SH3BP5	3	15382875	38.9401	0.133689	1.0971	2.97368e-114	1.75272e-112
ENSG00000131089	ARHGEF9	X	63005426	22.9621	0.111927	1.08067	5.87085e-114	3.44587e-112
ENSG00000197879	MYO1C	17	1396106	87.4402	0.164748	1.12097	7.51478e-114	4.39239e-112
ENSG00000043462	LCP2	5	169725231	14.9583	-0.145582	0.904014	2.28779e-113	1.33167e-111
ENSG00000004866	ST7	7	116593292	37.8595	-0.121962	0.918937	2.87169e-113	1.66463e-111
ENSG00000162869	PPP1R21	2	48667737	49.3552	0.125335	1.09076	3.67179e-113	2.11967e-111
ENSG00000088448	ANKRD10	13	111567416	59.3376	0.132258	1.09601	4.24379e-113	2.43983e-111
ENSG00000133639	BTG1	12	92539673	552.965	0.141957	1.1034	4.60539e-113	2.63691e-111
ENSG00000110104	CCDC86	11	60609544	132.741	-0.183468	0.880583	7.70755e-113	4.39518e-111
ENSG00000115091	ACTR3	2	114647537	209.017	-0.146801	0.903251	1.01484e-112	5.76365e-111
ENSG00000167578	RAB4B	19	41284121	106.997	0.170155	1.12518	1.25234e-112	7.08382e-111
ENSG00000110880	CORO1C	12	109125372	182.196	-0.100629	0.932627	1.27872e-112	7.20397e-111
ENSG00000159131	GART	21	34915797	98.3912	-0.0965853	0.935244	1.89581e-112	1.06378e-110
ENSG00000004478	FKBP4	12	2904119	147.789	-0.128856	0.914556	2.00932e-112	1.12298e-110
ENSG00000111364	DDX55	12	124086624	26.7956	-0.123698	0.917832	2.04579e-112	1.13882e-110
ENSG00000104970	KIR3DX1	19	55043909	4.0677	-0.15883	0.895751	2.89844e-112	1.60709e-110
ENSG00000126247	CAPNS1	19	36630477	692.702	0.14665	1.107	6.15422e-112	3.39887e-110
ENSG00000101187	SLCO4A1	20	61273797	16.6846	-0.20402	0.868128	7.96708e-112	4.38283e-110
ENSG00000116120	FARSB	2	223521056	180.221	-0.147597	0.902753	8.1446e-112	4.46299e-110
ENSG00000198833	UBE2J1	6	90062567	356.379	0.147632	1.10775	8.5298e-112	4.65588e-110
ENSG00000111913	FAM65B	6	25042238	28.0948	0.165006	1.12117	1.05257e-111	5.72302e-110
ENSG00000182551	ADI1	2	3523507	40.0017	0.12845	1.09312	1.12681e-111	6.10307e-110
ENSG00000103550	KNOP1	16	19729557	24.1799	-0.137828	0.908886	1.19206e-111	6.43164e-110
ENSG00000018189	RUFY3	4	71569921	10.2775	0.164358	1.12067	1.2811e-111	6.88552e-110
ENSG00000076248	UNG	12	109535379	128.667	-0.133942	0.911338	1.40538e-111	7.52467e-110
ENSG00000117519	CNN3	1	95392834	72.5527	0.119267	1.08618	1.46283e-111	7.80253e-110
ENSG00000113649	TCERG1	5	145826874	64.5418	-0.137638	0.909006	1.90149e-111	1.01038e-109
ENSG00000107371	EXOSC3	9	37801434	47.33	-0.125106	0.916937	1.98724e-111	1.05196e-109
ENSG00000101407	TTI1	20	36661870	55.9694	-0.119763	0.920339	2.59585e-111	1.36897e-109
ENSG00000144815	NXPE3	3	101498046	15.8798	0.130635	1.09478	2.6297e-111	1.38162e-109
ENSG00000125885	MCM8	20	5931298	52.3061	-0.137377	0.90917	3.15967e-111	1.65387e-109
ENSG00000102879	CORO1A	16	30194148	604.648	-0.237284	0.848341	4.0806e-111	2.12798e-109
ENSG00000172349	IL16	15	81451916	41.6763	-0.209216	0.865007	4.60316e-111	2.3916e-109
ENSG00000170525	PFKFB3	10	6186881	38.9765	-0.177739	0.884087	4.63177e-111	2.39758e-109
ENSG00000138760	SCARB2	4	77135046	29.1159	0.150625	1.11005	5.47787e-111	2.82513e-109
ENSG00000149136	SSRP1	11	57103351	227.426	-0.0992009	0.93355	7.56133e-111	3.88536e-109
ENSG00000129351	ILF3	19	10764937	266.663	-0.11617	0.922634	9.50014e-111	4.86379e-109
ENSG00000135148	TRAFD1	12	112563305	103.789	0.090939	1.06506	1.04376e-110	5.32433e-109
ENSG00000122952	ZWINT	10	58121036	253.143	-0.122466	0.918616	1.33586e-110	6.78964e-109
ENSG00000071626	DAZAP1	19	1407568	317.878	-0.123064	0.918236	1.60507e-110	8.1285e-109
ENSG00000178971	CTC1	17	8151362	32.1069	0.147223	1.10744	2.26283e-110	1.14183e-108
ENSG00000073282	TP63	3	189349205	14.5683	0.165548	1.12159	2.62202e-110	1.31834e-108
ENSG00000161570	CCL5	17	34207797	84.9206	-0.143909	0.905063	3.57468e-110	1.79092e-108
ENSG00000137171	KLC4	6	43008515	7.8421	0.148545	1.10845	3.59317e-110	1.79377e-108
ENSG00000092330	TINF2	14	24711880	101.986	0.106788	1.07683	3.87002e-110	1.92513e-108
ENSG00000123485	HJURP	2	234763212	55.1173	-0.134295	0.911115	4.38804e-110	2.17511e-108
ENSG00000125648	SLC25A23	19	6465214	196.467	0.156596	1.11465	5.72212e-110	2.8264e-108
ENSG00000124571	XPO5	6	43543812	63.8523	-0.0995441	0.933328	8.08788e-110	3.98094e-108
ENSG00000070814	TCOF1	5	149737202	55.2941	-0.176918	0.88459	8.11881e-110	3.98219e-108
ENSG00000143851	PTPN7	1	202130716	90.9187	-0.144376	0.904771	8.66327e-110	4.23444e-108
ENSG00000108576	SLC6A4	17	28563020	7.99411	0.15112	1.11043	1.16852e-109	5.69168e-108
ENSG00000182718	ANXA2	15	60695082	63.9618	0.186197	1.13776	1.58446e-109	7.69092e-108
ENSG00000108424	KPNB1	17	45726842	536.722	-0.0946899	0.936473	1.92836e-109	9.32794e-108
ENSG00000107949	BCCIP	10	127512115	90.6523	-0.140626	0.907125	2.70826e-109	1.30555e-107
ENSG00000121152	NCAPH	2	97001525	100.272	-0.11479	0.923517	2.74438e-109	1.31843e-107
ENSG00000148600	CDHR1	10	85954410	3.69906	0.175254	1.12916	3.37941e-109	1.61796e-107
ENSG00000137124	ALDH1B1	9	38392661	82.014	-0.124654	0.917224	3.91583e-109	1.86841e-107
ENSG00000071205	ARHGAP10	4	148653214	29.9335	0.102568	1.07368	3.95497e-109	1.88069e-107
ENSG00000170876	TMEM43	3	14166440	67.9973	0.1086	1.07818	4.25082e-109	2.01454e-107
ENSG00000091640	SPAG7	17	4871167	78.8206	0.13338	1.09686	4.54846e-109	2.14834e-107
ENSG00000159399	HK2	2	75061108	92.815	-0.167593	0.890327	4.69553e-109	2.21037e-107
ENSG00000198382	UVRAG	11	75526212	64.0956	0.109176	1.07861	6.08046e-109	2.85273e-107
ENSG00000004468	CD38	4	15779898	21.4899	0.143736	1.10476	6.8539e-109	3.20488e-107
ENSG00000139266	2022-03-09	12	58148881	28.3695	0.159338	1.11677	1.00743e-108	4.69508e-107
ENSG00000078401	EDN1	6	12290596	21.5449	0.192598	1.14282	1.14059e-108	5.29809e-107
ENSG00000116791	CRYZ	1	75199092	174.428	0.179886	1.13279	1.17287e-108	5.43005e-107
ENSG00000162636	FAM102B	1	109102711	15.1399	0.185761	1.13742	1.33181e-108	6.14558e-107
ENSG00000138442	WDR12	2	203879521	75.4263	-0.126644	0.915959	1.68892e-108	7.76794e-107
ENSG00000119285	HEATR1	1	236767804	76.1144	-0.172559	0.887268	1.84087e-108	8.43911e-107
ENSG00000136982	DSCC1	8	120868250	43.4964	-0.155871	0.89759	2.27452e-108	1.03932e-106
ENSG00000144485	HES6	2	239149303	7.18368	0.185051	1.13686	2.40872e-108	1.09706e-106
ENSG00000164070	HSPA4L	4	128702976	40.4583	-0.157745	0.896425	2.88281e-108	1.30874e-106
ENSG00000108829	LRRC59	17	48474914	126.341	-0.114395	0.92377	4.16146e-108	1.88313e-106
ENSG00000149150	SLC43A1	11	57283259	21.3577	-0.160756	0.894556	5.5592e-108	2.50754e-106
ENSG00000118263	KLF7	2	208031991	12.1375	0.226847	1.17027	7.19549e-108	3.2352e-106
ENSG00000166197	NOLC1	10	103911933	272.53	-0.120977	0.919565	7.30161e-108	3.27243e-106
ENSG00000131876	SNRPA1	15	101835487	80.7759	-0.119029	0.920807	1.09302e-107	4.88306e-106
ENSG00000079931	MOXD1	6	132722684	43.9878	0.143886	1.10488	2.17381e-107	9.68071e-106
ENSG00000169813	HNRNPF	10	43904614	478.902	-0.0914767	0.938562	2.59573e-107	1.15231e-105
ENSG00000136854	STXBP1	9	130374544	2.04887	0.153519	1.11228	3.50301e-107	1.55017e-105
ENSG00000005100	DHX33	17	5372380	55.662	-0.127996	0.915102	3.75158e-107	1.65494e-105
ENSG00000152061	RABGAP1L	1	174128548	51.1226	0.127112	1.09211	4.28188e-107	1.88295e-105
ENSG00000167797	CDK2AP2	11	67276120	152.513	0.217854	1.163	4.91854e-107	2.15616e-105
ENSG00000170522	ELOVL6	4	111120355	12.7745	0.182889	1.13515	7.49116e-107	3.27371e-105
ENSG00000064102	ASUN	12	27091259	115.717	-0.143501	0.905319	8.34031e-107	3.63348e-105
ENSG00000168906	MAT2A	2	85766288	201.729	-0.172716	0.887171	9.62666e-107	4.18089e-105
ENSG00000117280	RAB29	1	205744588	65.9001	0.15081	1.11019	1.11074e-106	4.8091e-105
ENSG00000170779	CDCA4	14	105487485	128.731	-0.15121	0.900495	2.05822e-106	8.8839e-105
ENSG00000005238	FAM214B	9	35116338	9.17397	0.155184	1.11356	2.23027e-106	9.59698e-105
ENSG00000000460	C1orf112	1	169631245	26.7111	-0.123063	0.918236	2.5078e-106	1.07582e-104
ENSG00000186603	HPDL	1	45792545	27.7224	-0.195269	0.87341	2.7423e-106	1.17284e-104
ENSG00000110328	GALNT18	11	11643552	16.6241	-0.157982	0.896278	2.95301e-106	1.25911e-104
ENSG00000109519	GRPEL1	4	7069924	41.8491	-0.121009	0.919544	3.23456e-106	1.37498e-104
ENSG00000183605	SFXN4	10	120925179	79.6131	-0.116561	0.922384	3.80441e-106	1.61233e-104
ENSG00000153113	CAST	5	95860971	51.6485	0.150529	1.10998	5.44105e-106	2.29901e-104
ENSG00000075336	TIMM21	18	71815746	99.9009	-0.121845	0.919012	9.3083e-106	3.92123e-104
ENSG00000120910	PPP3CC	8	22298332	73.8491	0.12241	1.08855	1.06586e-105	4.47661e-104
ENSG00000126432	PRDX5	11	64085560	513.779	0.186743	1.13819	1.16369e-105	4.87291e-104
ENSG00000013364	MVP	16	29831715	113.196	0.187676	1.13893	1.20452e-105	5.02888e-104
ENSG00000014138	POLA2	11	65029233	67.6761	-0.114397	0.923768	1.23823e-105	5.15428e-104
ENSG00000167077	MEI1	22	42095503	8.65618	0.151277	1.11055	1.30838e-105	5.43015e-104
ENSG00000132780	NASP	1	46049518	100.663	-0.127655	0.915318	1.57426e-105	6.51438e-104
ENSG00000115875	SRSF7	2	38978636	233.022	-0.108011	0.927867	1.59087e-105	6.56375e-104
ENSG00000101773	RBBP8	18	20378224	108.458	-0.149153	0.90178	2.24844e-105	9.24959e-104
ENSG00000145365	TIFA	4	113207059	195.048	0.148133	1.10813	3.48264e-105	1.42849e-103
ENSG00000243477	NAT6	3	50336852	15.5964	0.170703	1.12561	3.89763e-105	1.59405e-103
ENSG00000173638	SLC19A1	21	46964325	18.5761	-0.206042	0.866912	4.24246e-105	1.73004e-103
ENSG00000090661	CERS4	19	8271620	36.1232	0.146104	1.10658	5.01398e-105	2.03873e-103
ENSG00000139193	CD27	12	6554033	253.947	0.174789	1.1288	5.03263e-105	2.0404e-103
ENSG00000116455	WDR77	1	111991998	117.421	-0.122104	0.918847	7.34015e-105	2.96737e-103
ENSG00000138593	SECISBP2L	15	49338760	35.5626	0.195752	1.14532	1.67166e-104	6.73853e-103
ENSG00000060688	SNRNP40	1	31769662	79.6249	-0.107057	0.92848	1.94374e-104	7.81284e-103
ENSG00000148229	POLE3	9	116172952	153.648	-0.117261	0.921937	2.25891e-104	9.05372e-103
ENSG00000172183	ISG20	15	89179384	24.3928	0.184105	1.13611	2.71035e-104	1.08321e-102
ENSG00000095370	SH2D3C	9	130541020	33.9205	0.186279	1.13783	4.57398e-104	1.82283e-102
ENSG00000166068	SPRED1	15	38544527	3.64335	-0.162264	0.893622	5.86053e-104	2.32894e-102
ENSG00000111641	NOP2	12	6677857	105.777	-0.126056	0.916333	5.89537e-104	2.33616e-102
ENSG00000133606	MKRN1	7	140179369	54.001	0.106257	1.07643	6.26951e-104	2.47743e-102
ENSG00000100592	DAAM1	14	59655364	25.1566	0.172484	1.127	7.45632e-104	2.93813e-102
ENSG00000108179	PPIF	10	81107225	249.708	-0.14422	0.904869	1.28732e-103	5.05843e-102
ENSG00000159423	ALDH4A1	1	19229275	19.9345	0.144698	1.1055	1.40607e-103	5.50961e-102
ENSG00000168411	RFWD3	16	74700779	68.0859	-0.114056	0.923987	1.89021e-103	7.38602e-102
ENSG00000189091	SF3B3	16	70557691	147.965	-0.102303	0.931545	2.74815e-103	1.07086e-101
ENSG00000166483	WEE1	11	9595228	20.2417	-0.146759	0.903277	3.15199e-103	1.22482e-101
ENSG00000106344	RBM28	7	127983962	50.0827	-0.113784	0.924161	3.29366e-103	1.27634e-101
ENSG00000170175	CHRNB1	17	7348380	11.7134	0.12951	1.09392	3.54813e-103	1.37116e-101
ENSG00000196544	C17orf59	17	8093564	37.2819	0.182896	1.13516	4.516e-103	1.7404e-101
ENSG00000103642	LACTB	15	63413999	64.6434	0.130862	1.09495	6.14151e-103	2.36036e-101
ENSG00000111845	PAK1IP1	6	10694928	105.176	-0.150114	0.90118	6.25619e-103	2.39787e-101
ENSG00000185238	PRMT3	11	20409076	32.0978	-0.143733	0.905174	6.898e-103	2.63665e-101
ENSG00000133703	KRAS	12	25403870	34.9723	0.24206	1.18268	7.35032e-103	2.80191e-101
ENSG00000092964	DPYSL2	8	26371791	56.3435	0.131166	1.09518	9.01208e-103	3.42606e-101
ENSG00000090447	TFAP4	16	4323076	9.43994	-0.14762	0.902739	9.76152e-103	3.70094e-101
ENSG00000170473	WIBG	12	56326402	59.0679	0.119952	1.0867	9.89484e-103	3.74137e-101
ENSG00000247626	MARS2	2	198570087	55.0903	-0.130383	0.913589	1.02309e-102	3.85805e-101
ENSG00000064886	CHI3L2	1	111743393	196.119	0.243027	1.18347	1.05311e-102	3.96059e-101
ENSG00000113648	H2AFY	5	134735604	46.3216	-0.0794364	0.946427	1.25624e-102	4.7119e-101
ENSG00000016864	GLT8D1	3	52740048	44.3713	0.126803	1.09187	1.72877e-102	6.46697e-101
ENSG00000116514	RNF19B	1	33430286	79.7627	0.146096	1.10657	1.83817e-102	6.85795e-101
ENSG00000100100	PIK3IP1	22	31688520	10.56	0.142767	1.10402	1.93499e-102	7.20003e-101
ENSG00000065427	KARS	16	75682541	292.22	-0.0858961	0.942199	1.99738e-102	7.41249e-101
ENSG00000109606	DHX15	4	24586173	136.776	-0.111232	0.925797	2.07534e-102	7.68149e-101
ENSG00000101350	KIF3B	20	30865467	76.5878	0.112371	1.081	2.14724e-102	7.92671e-101
ENSG00000130956	HABP4	9	99212483	20.2536	0.122972	1.08898	2.1922e-102	8.07146e-101
ENSG00000157601	MX1	21	42792231	199.099	0.131325	1.0953	2.76104e-102	1.01392e-100
ENSG00000106477	CEP41	7	130082274	6.85589	-0.115801	0.92287	2.84318e-102	1.04136e-100
ENSG00000133961	NUMB	14	73930348	38.2571	0.0973771	1.06983	3.06619e-102	1.12012e-100
ENSG00000085840	ORC1	1	52870131	81.5074	-0.124289	0.917456	3.98801e-102	1.45309e-100
ENSG00000179409	GEMIN4	17	657239	55.0775	-0.149933	0.901292	4.5602e-102	1.65727e-100
ENSG00000104356	POP1	8	99129525	57.8388	-0.101591	0.932005	5.66623e-102	2.0539e-100
ENSG00000089737	DDX24	14	94547591	150.126	-0.0832954	0.943899	6.96785e-102	2.5192e-100
ENSG00000175048	ZDHHC14	6	157802165	8.96055	0.126747	1.09183	7.76175e-102	2.79902e-100
ENSG00000197888	UGT2B17	4	69434245	120.57	0.165621	1.12165	9.15612e-102	3.29339e-100
ENSG00000066322	ELOVL1	1	43833696	131.81	0.122014	1.08825	1.00724e-101	3.61371e-100
ENSG00000000938	FGR	1	27961788	84.2635	0.166516	1.12234	1.61633e-101	5.78415e-100
ENSG00000167110	GOLGA2	9	131038274	34.2198	0.121895	1.08816	2.20751e-101	7.87964e-100
ENSG00000115946	PNO1	2	68384976	83.3151	-0.131804	0.91269	2.38725e-101	8.49958e-100
ENSG00000235863	B3GALT4	6	33244917	11.4728	0.159647	1.11701	2.4909e-101	8.84616e-100
ENSG00000132286	TIMM10B	11	6502677	64.3654	0.0969817	1.06953	3.27308e-101	1.15946e-99
ENSG00000165271	NOL6	9	33473928	69.1221	-0.167681	0.890273	3.37545e-101	1.19271e-99
ENSG00000142864	SERBP1	1	67896098	394.533	-0.104799	0.929934	3.78941e-101	1.33562e-99
ENSG00000125450	NUP85	17	73201754	75.3402	-0.101559	0.932025	4.38953e-101	1.54327e-99
ENSG00000177606	JUN	1	59249785	158.424	0.359714	1.28317	5.22005e-101	1.83067e-99
ENSG00000197451	HNRNPAB	5	177631508	573.619	-0.137786	0.908913	5.29559e-101	1.85253e-99
ENSG00000145687	SSBP2	5	81047616	15.7735	0.106938	1.07694	5.70546e-101	1.99095e-99
ENSG00000146192	FGD2	6	36973422	29.2838	0.155021	1.11344	5.95817e-101	2.07397e-99
ENSG00000119801	YPEL5	2	30369807	60.6448	0.191529	1.14197	1.14158e-100	3.9639e-99
ENSG00000184014	DENND5A	11	9286937	33.2073	0.133021	1.09659	1.29658e-100	4.49098e-99
ENSG00000239900	ADSL	22	40742507	108.964	-0.10604	0.929135	1.38473e-100	4.78449e-99
ENSG00000113013	HSPA9	5	137911133	549.025	-0.0943061	0.936723	1.59809e-100	5.50812e-99
ENSG00000117395	EBNA1BP2	1	43736607	143.791	-0.118389	0.921216	2.18315e-100	7.50618e-99
ENSG00000094804	CDC6	17	38443885	122.042	-0.14406	0.904969	2.18922e-100	7.50866e-99
ENSG00000142192	APP	21	27543446	53.3951	-0.10856	0.927513	2.49056e-100	8.52137e-99
ENSG00000135624	CCT7	2	73460548	521.504	-0.0951061	0.936203	2.98927e-100	1.02028e-98
ENSG00000114626	ABTB1	3	127391778	8.73431	0.1587	1.11628	3.22513e-100	1.09811e-98
ENSG00000189306	RRP7A	22	42915808	96.6794	-0.170718	0.888401	3.4513e-100	1.17227e-98
ENSG00000163950	SLBP	4	1714282	304.153	-0.102907	0.931155	3.54051e-100	1.19967e-98
ENSG00000105204	DYRK1B	19	40324841	15.5777	0.147294	1.10749	4.71162e-100	1.59264e-98
ENSG00000099194	SCD	10	102106881	316.196	0.261614	1.19882	6.36269e-100	2.14557e-98
ENSG00000111684	LPCAT3	12	7125814	28.012	-0.108349	0.927649	6.49055e-100	2.18344e-98
ENSG00000157538	DSCR3	21	38640262	35.7211	0.0927812	1.06642	1.10001e-99	3.69161e-98
ENSG00000163918	RFC4	3	186524847	87.2025	-0.129792	0.913963	1.16174e-99	3.88946e-98
ENSG00000164933	SLC25A32	8	104427417	89.4208	-0.127613	0.915345	1.28198e-99	4.28182e-98
ENSG00000168883	USP39	2	85829979	89.6085	-0.0826342	0.944332	1.66231e-99	5.53894e-98
ENSG00000164109	MAD2L1	4	120988229	192.211	-0.164501	0.892237	1.79533e-99	5.96799e-98
ENSG00000102962	CCL22	16	57392684	851.165	0.192266	1.14256	2.142e-99	7.10354e-98
ENSG00000135452	TSPAN31	12	58131796	22.6421	0.118195	1.08538	2.29686e-99	7.59913e-98
ENSG00000261373	VPS9D1-AS1	16	89778264	25.3507	-0.169483	0.889161	2.33516e-99	7.70768e-98
ENSG00000129173	E2F8	11	19263167	29.0552	-0.138657	0.908364	2.59997e-99	8.5616e-98
ENSG00000153574	RPIA	2	88991162	129.022	-0.103367	0.930858	2.68571e-99	8.82323e-98
ENSG00000086475	SEPHS1	10	13390297	66.6378	-0.0908068	0.938997	3.02073e-99	9.90065e-98
ENSG00000117399	CDC20	1	43824626	241.948	-0.165785	0.891443	3.04806e-99	9.96696e-98
ENSG00000100591	AHSA1	14	77924213	224.361	-0.107752	0.928033	3.69518e-99	1.20549e-97
ENSG00000260101	RP11-568N6.1	2	64751227	34.8034	0.160495	1.11767	4.20019e-99	1.36706e-97
ENSG00000131467	PSME3	17	40976402	255.967	-0.0943984	0.936663	4.31468e-99	1.40107e-97
ENSG00000175203	DCTN2	12	57941114	125.112	0.10652	1.07663	4.67631e-99	1.51499e-97
ENSG00000160326	SLC2A6	9	136344259	64.993	0.189975	1.14074	5.66972e-99	1.8326e-97
ENSG00000135446	CDK4	12	58149796	271.195	-0.124976	0.917019	5.99231e-99	1.93242e-97
ENSG00000145016	KIAA0226	3	197476598	60.5336	0.115964	1.0837	6.51811e-99	2.09716e-97
ENSG00000118985	ELL2	5	95297775	152.855	0.140322	1.10215	6.62741e-99	2.12745e-97
ENSG00000111445	RFC5	12	118451393	71.5379	-0.1078	0.928002	7.57221e-99	2.42518e-97
ENSG00000185507	IRF7	11	615999	153.246	0.227921	1.17115	8.70673e-99	2.78219e-97
ENSG00000165102	HGSNAT	8	42995556	21.3497	0.135291	1.09831	9.00412e-99	2.87068e-97
ENSG00000205269	TMEM170B	6	11537938	19.5642	0.173827	1.12805	1.04283e-98	3.31467e-97
ENSG00000123505	AMD1	6	111195973	224.439	-0.159176	0.895536	1.0444e-98	3.31467e-97
ENSG00000142687	KIAA0319L	1	36023551	35.376	0.0960219	1.06882	1.21124e-98	3.83549e-97
ENSG00000198431	TXNRD1	12	104609557	75.5449	-0.115554	0.923028	1.55804e-98	4.92258e-97
ENSG00000165861	ZFYVE1	14	73493920	19.4228	0.121753	1.08806	1.74307e-98	5.49477e-97
ENSG00000184220	CMSS1	3	99536678	46.3112	-0.127108	0.915665	1.77564e-98	5.58489e-97
ENSG00000134802	SLC43A3	11	57195053	136.73	-0.124882	0.917079	1.92486e-98	6.04069e-97
ENSG00000113460	BRIX1	5	34915481	60.2108	-0.148612	0.902118	2.59087e-98	8.11267e-97
ENSG00000075131	TIPIN	15	66679084	46.4893	-0.127909	0.915157	2.78308e-98	8.69512e-97
ENSG00000103018	CYB5B	16	69458428	132.554	0.108984	1.07847	3.02263e-98	9.42255e-97
ENSG00000100577	GSTZ1	14	77787227	10.7292	0.127413	1.09233	3.62578e-98	1.12777e-96
ENSG00000132670	PTPRA	20	2844830	80.4868	0.0933974	1.06688	4.02639e-98	1.24961e-96
ENSG00000034063	UHRF1	19	4903092	119.759	-0.152499	0.899691	4.16095e-98	1.28852e-96
ENSG00000103876	FAH	15	80444832	20.368	-0.130734	0.913366	4.29668e-98	1.32762e-96
ENSG00000159202	UBE2Z	17	46985731	134.37	0.083509	1.05959	7.08577e-98	2.1846e-96
ENSG00000204592	HLA-E	6	30457244	783.678	0.119363	1.08625	8.68624e-98	2.67216e-96
ENSG00000119917	IFIT3	10	91087651	242.34	0.121163	1.08761	1.29822e-97	3.985e-96
ENSG00000142227	EMP3	19	48824766	292.537	0.232742	1.17507	1.594e-97	4.88222e-96
ENSG00000165732	DDX21	10	70715884	356.809	-0.157074	0.896842	1.62898e-97	4.97852e-96
ENSG00000166226	CCT2	12	69979114	336.169	-0.110097	0.926526	1.67231e-97	5.09982e-96
ENSG00000001497	LAS1L	X	64754655	67.4842	-0.0991648	0.933573	2.22461e-97	6.76939e-96
ENSG00000198042	MAK16	8	33342268	38.1665	-0.145767	0.903899	2.57219e-97	7.81011e-96
ENSG00000076382	SPAG5	17	26926297	131.103	-0.112252	0.925143	3.59909e-97	1.09045e-95
ENSG00000173402	DAG1	3	49506146	24.412	0.131486	1.09542	3.64294e-97	1.10136e-95
ENSG00000126953	TIMM8A	X	100604184	24.4303	-0.133156	0.911835	4.04805e-97	1.2212e-95
ENSG00000124772	CPNE5	6	36807778	31.4808	0.16597	1.12192	4.23741e-97	1.27559e-95
ENSG00000048162	NOP16	5	175815976	72.1365	-0.133041	0.911907	4.31822e-97	1.29713e-95
ENSG00000102967	DHODH	16	72042487	14.8535	-0.118083	0.921411	6.1073e-97	1.83062e-95
ENSG00000112759	SLC29A1	6	44187242	96.424	-0.129838	0.913934	6.37953e-97	1.90815e-95
ENSG00000112658	SRF	6	43139037	108.518	-0.210504	0.864235	7.21507e-97	2.15347e-95
ENSG00000197498	RPF2	6	111303218	112	-0.152552	0.899658	1.00617e-96	2.99673e-95
ENSG00000204228	HSD17B8	6	33172419	48.4338	0.144654	1.10547	1.06216e-96	3.15678e-95
ENSG00000148459	PDSS1	10	26986588	52.0781	-0.112366	0.925069	1.06484e-96	3.15806e-95
ENSG00000099810	MTAP	9	21802542	20.8158	-0.12677	0.91588	1.32441e-96	3.91957e-95
ENSG00000112208	BAG2	6	57037124	81.466	-0.124679	0.917208	1.41463e-96	4.17777e-95
ENSG00000142188	TMEM50B	21	34852318	39.3723	0.141237	1.10285	1.54403e-96	4.55034e-95
ENSG00000166851	PLK1	16	23688977	90.4277	-0.154575	0.898397	1.54775e-96	4.55175e-95
ENSG00000169241	SLC50A1	1	155107820	99.0283	0.130134	1.0944	1.56318e-96	4.5875e-95
ENSG00000152684	PELO	5	52083774	22.0964	-0.107974	0.92789	1.80739e-96	5.29313e-95
ENSG00000090238	YPEL3	16	30108236	16.0802	0.158285	1.11596	1.8306e-96	5.34994e-95
ENSG00000005884	ITGA3	17	48133332	3.77984	0.158074	1.1158	2.49893e-96	7.28795e-95
ENSG00000129103	SUMF2	7	56131695	93.0264	0.100131	1.07187	2.55286e-96	7.42658e-95
ENSG00000119729	RHOQ	2	46768945	75.4341	0.164702	1.12093	2.55706e-96	7.42658e-95
ENSG00000088325	TPX2	20	30327074	221.198	-0.122766	0.918425	2.65624e-96	7.69869e-95
ENSG00000196396	PTPN1	20	49126891	218.67	0.076787	1.05467	3.3883e-96	9.80022e-95
ENSG00000161980	POLR3K	16	103628	84.6518	-0.141344	0.906674	3.99372e-96	1.15275e-94
ENSG00000148840	PPRC1	10	103892787	57.1522	-0.156583	0.897148	4.41402e-96	1.27146e-94
ENSG00000164010	ERMAP	1	43282795	9.32578	0.116657	1.08422	4.61166e-96	1.32566e-94
ENSG00000070759	TESK2	1	45956872	15.7822	0.116467	1.08408	5.34471e-96	1.53324e-94
ENSG00000114686	MRPL3	3	131221827	251.663	-0.11032	0.926383	6.17539e-96	1.76793e-94
ENSG00000169710	FASN	17	80056208	294.795	0.301839	1.23271	6.79972e-96	1.9427e-94
ENSG00000163362	C1orf106	1	200860176	18.8281	-0.154757	0.898284	7.08562e-96	2.02027e-94
ENSG00000112992	NNT	5	43602794	89.143	0.107067	1.07704	7.2219e-96	2.05494e-94
ENSG00000113356	POLR3G	5	89767565	34.3293	-0.178464	0.883643	7.82158e-96	2.22108e-94
ENSG00000168404	MLKL	16	74734858	11.5992	-0.113018	0.924652	8.30379e-96	2.35325e-94
ENSG00000052749	RRP12	10	99161127	42.6086	-0.158209	0.896137	8.62684e-96	2.43987e-94
ENSG00000186517	ARHGAP30	1	161039760	216.198	0.107296	1.07721	1.28123e-95	3.61631e-94
ENSG00000153066	TXNDC11	16	11836734	106.205	0.102884	1.07392	1.37506e-95	3.87336e-94
ENSG00000059573	ALDH18A1	10	97416463	180.644	-0.0779958	0.947373	2.02088e-95	5.68114e-94
ENSG00000111581	NUP107	12	69080514	70.5844	-0.123557	0.917922	3.05935e-95	8.58331e-94
ENSG00000122557	HERPUD2	7	35735181	49.4146	0.109826	1.0791	3.12047e-95	8.7373e-94
ENSG00000178921	PFAS	17	8150936	92.9933	-0.155317	0.897935	3.36936e-95	9.41541e-94
ENSG00000163507	KIAA1524	3	108308491	48.241	-0.143384	0.905393	3.559e-95	9.92557e-94
ENSG00000205795	CYS1	2	10221071	32.3655	0.16741	1.12304	3.80412e-95	1.05881e-93
ENSG00000169180	XPO6	16	28223241	131.656	-0.0925145	0.937887	4.37521e-95	1.21535e-93
ENSG00000126106	TMEM53	1	45140227	9.03545	0.137152	1.09973	4.59886e-95	1.27496e-93
ENSG00000126067	PSMB2	1	36107445	343.713	-0.0880081	0.940821	5.45294e-95	1.50875e-93
ENSG00000196664	TLR7	X	12885202	52.9162	0.161887	1.11875	6.26533e-95	1.73012e-93
ENSG00000101811	CSTF2	X	100075384	49.0806	-0.0909918	0.938877	6.293e-95	1.73435e-93
ENSG00000110917	MLEC	12	121124672	239.359	0.104748	1.07531	7.50588e-95	2.06456e-93
ENSG00000158828	PINK1	1	20959948	5.46122	0.138733	1.10094	9.48391e-95	2.60353e-93
ENSG00000213983	AP1G2	14	24037279	51.9772	0.153809	1.1125	1.06173e-94	2.90897e-93
ENSG00000196924	FLNA	X	153603006	458.261	-0.223436	0.856523	1.19005e-94	3.2542e-93
ENSG00000087095	NLK	17	26368763	35.7511	0.121131	1.08759	1.32037e-94	3.60352e-93
ENSG00000158470	B4GALT5	20	48330415	56.4189	0.126529	1.09166	1.46699e-94	3.9959e-93
ENSG00000116954	RRAGC	1	39325495	48.1493	0.140756	1.10248	1.67292e-94	4.54801e-93
ENSG00000119242	CCDC92	12	124457378	6.822	0.136447	1.09919	2.76775e-94	7.50987e-93
ENSG00000140525	FANCI	15	89787180	99.202	-0.121588	0.919175	3.25251e-94	8.80816e-93
ENSG00000174327	SLC16A13	17	6939394	18.0132	0.143711	1.10474	3.30412e-94	8.93069e-93
ENSG00000110172	CHORDC1	11	89956532	32.7169	-0.154818	0.898246	3.79845e-94	1.02471e-92
ENSG00000229164	TRAC	14	23016447	303.241	-0.129872	0.913913	4.6068e-94	1.24039e-92
ENSG00000236104	ZBTB22	6	33285719	18.2734	0.131021	1.09507	5.65763e-94	1.52041e-92
ENSG00000080815	PSEN1	14	73603126	24.2416	0.11411	1.08231	6.29781e-94	1.68921e-92
ENSG00000033627	ATP6V0A1	17	40610862	69.0686	0.105883	1.07615	6.42625e-94	1.72037e-92
ENSG00000071967	CYBRD1	2	172378757	48.6214	0.131596	1.09551	6.94663e-94	1.85614e-92
ENSG00000063244	U2AF2	19	56165512	309.874	-0.141094	0.906831	7.28951e-94	1.94405e-92
ENSG00000183486	MX2	21	42733870	36.0931	0.107951	1.0777	7.45068e-94	1.98327e-92
ENSG00000178585	CTNNBIP1	1	9970394	22.9625	0.110836	1.07985	7.56269e-94	2.00927e-92
ENSG00000115970	THADA	2	43823185	15.7507	-0.111737	0.925473	7.73429e-94	2.05097e-92
ENSG00000213160	KLHL23	2	170550998	24.774	-0.141083	0.906838	1.36342e-93	3.60868e-92
ENSG00000134684	YARS	1	33283754	103.88	-0.0862672	0.941957	1.51156e-93	3.99325e-92
ENSG00000137285	TUBB2B	6	3231964	90.5515	0.209094	1.15596	1.62358e-93	4.28113e-92
ENSG00000134453	RBM17	10	6130950	69.2197	-0.0796639	0.946278	1.89043e-93	4.9754e-92
ENSG00000156970	BUB1B	15	40453224	86.3388	-0.122547	0.918564	2.41963e-93	6.3563e-92
ENSG00000196923	PDLIM7	5	176924607	19.7866	-0.178963	0.883338	2.74022e-93	7.185e-92
ENSG00000088205	DDX18	2	118572226	121.179	-0.12107	0.919505	2.95737e-93	7.73992e-92
ENSG00000107815	C10orf2	10	102747124	38.3311	-0.117138	0.922015	3.01426e-93	7.87412e-92
ENSG00000144048	DUSP11	2	74007284	77.9197	0.167873	1.1234	4.84955e-93	1.26449e-91
ENSG00000135365	PHF21A	11	46142985	24.1776	0.107012	1.077	1.17191e-92	3.05001e-91
ENSG00000161547	SRSF2	17	74733456	619.871	-0.102236	0.931588	1.5296e-92	3.97357e-91
ENSG00000130522	JUND	19	18392432	237.881	0.258101	1.1959	1.83027e-92	4.74584e-91
ENSG00000073536	NLE1	17	33469334	40.8968	-0.143053	0.9056	1.88264e-92	4.87264e-91
ENSG00000221955	SLC12A8	3	124998021	56.059	0.108931	1.07843	1.95671e-92	5.05503e-91
ENSG00000083635	NUFIP1	13	45563618	27.6752	-0.11233	0.925093	2.24286e-92	5.78361e-91
ENSG00000165480	SKA3	13	21750741	63.8952	-0.133862	0.911388	2.35723e-92	6.06737e-91
ENSG00000072135	PTPN18	2	131113580	49.5581	0.0994406	1.07136	3.07397e-92	7.89775e-91
ENSG00000145293	ENOPH1	4	83351715	151.036	-0.100553	0.932676	3.76203e-92	9.64785e-91
ENSG00000184787	UBE2G2	21	46221934	71.6131	-0.0779187	0.947423	3.84647e-92	9.84639e-91
ENSG00000126216	TUBGCP3	13	113242481	27.3025	-0.0929329	0.937615	3.94365e-92	1.00768e-90
ENSG00000096063	SRPK1	6	35889119	106.864	-0.111013	0.925938	4.72535e-92	1.20522e-90
ENSG00000011426	ANLN	7	36429415	28.9818	-0.151177	0.900516	4.9729e-92	1.26606e-90
ENSG00000188554	NBR1	17	41322498	75.4069	0.0979715	1.07027	5.10108e-92	1.29634e-90
ENSG00000132603	NIP7	16	69373333	88.3335	-0.116788	0.922239	5.69528e-92	1.44473e-90
ENSG00000123146	CD97	19	14491313	150.645	0.14136	1.10294	5.98851e-92	1.51637e-90
ENSG00000122729	ACO1	9	32384618	39.7291	0.104891	1.07541	6.91584e-92	1.74803e-90
ENSG00000132326	PER2	2	239198743	12.604	-0.124568	0.917279	7.10579e-92	1.79281e-90
ENSG00000163932	PRKCD	3	53190025	183.369	0.109442	1.07881	1.08211e-91	2.72529e-90
ENSG00000108175	ZMIZ1	10	80828792	60.4808	-0.150061	0.901212	1.16825e-91	2.93695e-90
ENSG00000167670	CHAF1A	19	4402659	78.5061	-0.142076	0.906214	1.30912e-91	3.28521e-90
ENSG00000198055	GRK6	5	176830205	95.7955	-0.172423	0.887351	1.49858e-91	3.75394e-90
ENSG00000132382	MYBBP1A	17	4458926	85.4904	-0.186479	0.878748	1.7084e-91	4.2719e-90
ENSG00000242265	PEG10	7	94285637	105.384	0.159164	1.11664	1.95703e-91	4.88492e-90
ENSG00000112118	MCM3	6	52149679	319.679	-0.102781	0.931236	1.97928e-91	4.93168e-90
ENSG00000158467	AHCYL2	7	128864864	18.7231	0.113844	1.08211	2.12813e-91	5.29317e-90
ENSG00000158109	TPRG1L	1	3541566	71.0339	0.102268	1.07346	3.07078e-91	7.62423e-90
ENSG00000095321	CRAT	9	131873468	14.8192	0.142157	1.10355	3.58227e-91	8.87846e-90
ENSG00000103769	RAB11A	15	66018392	122.979	0.121286	1.0877	4.55465e-91	1.12685e-89
ENSG00000135924	DNAJB2	2	220143989	30.0427	0.133664	1.09708	4.83727e-91	1.19467e-89
ENSG00000198056	PRIM1	12	57146157	62.9051	-0.121711	0.919097	5.83831e-91	1.43936e-89
ENSG00000070785	EIF2B3	1	45452282	55.404	-0.0995451	0.933327	7.63463e-91	1.87892e-89
ENSG00000007923	DNAJC11	1	6761984	76.0902	-0.0892645	0.940002	8.41725e-91	2.0679e-89
ENSG00000163219	ARHGAP25	2	68906733	5.07481	-0.126833	0.91584	9.22645e-91	2.26274e-89
ENSG00000042445	RETSAT	2	85581743	47.7332	0.108393	1.07803	1.01909e-90	2.4949e-89
ENSG00000158457	TSPAN33	7	128784712	325.497	0.111144	1.08008	1.14627e-90	2.80138e-89
ENSG00000137692	DCUN1D5	11	102962944	126.259	-0.107323	0.928309	1.34146e-90	3.27269e-89
ENSG00000004864	SLC25A13	7	95951459	43.4526	-0.0991116	0.933608	1.423e-90	3.46561e-89
ENSG00000198131	ZNF544	19	58739960	34.2977	-0.0980123	0.934319	1.53462e-90	3.73096e-89
ENSG00000041802	LSG1	3	194393206	57.3522	-0.088122	0.940747	2.01244e-90	4.88417e-89
ENSG00000164134	NAA15	4	140222609	76.2539	-0.148513	0.90218	2.19506e-90	5.31818e-89
ENSG00000076513	ANKRD13A	12	110436991	54.5242	0.0904551	1.06471	2.89995e-90	7.01387e-89
ENSG00000075151	EIF4G3	1	21503377	58.5406	-0.121549	0.9192	3.19775e-90	7.72084e-89
ENSG00000167325	RRM1	11	4115937	283.994	-0.113451	0.924374	3.38415e-90	8.15684e-89
ENSG00000161533	ACOX1	17	73975515	28.4991	0.0857431	1.06123	3.55067e-90	8.54354e-89
ENSG00000184661	CDCA2	8	25316513	65.1493	-0.130743	0.913361	3.65465e-90	8.77866e-89
ENSG00000151806	GUF1	4	44680444	72.9651	-0.124912	0.91706	4.00357e-90	9.60035e-89
ENSG00000186265	BTLA	3	112218408	78.9336	0.147595	1.10772	4.09907e-90	9.81259e-89
ENSG00000141179	PCTP	17	53828340	18.5438	0.112154	1.08084	5.94394e-90	1.42047e-88
ENSG00000228716	DHFR	5	79950802	191.43	-0.122424	0.918643	7.44193e-90	1.77543e-88
ENSG00000110237	ARHGEF17	11	73019334	7.64879	-0.183082	0.880819	7.86267e-90	1.87262e-88
ENSG00000156471	PTDSS1	8	97273943	110.14	-0.0869303	0.941524	8.54523e-90	2.03174e-88
ENSG00000129465	RIPK3	14	24809251	11.3404	0.12488	1.09042	1.48046e-89	3.51403e-88
ENSG00000130935	NOL11	17	65713949	180.835	-0.116258	0.922577	1.65232e-89	3.91532e-88
ENSG00000242550	SERPINB10	18	61564408	67.9649	0.151014	1.11035	1.68079e-89	3.97607e-88
ENSG00000102312	PORCN	X	48367350	20.1677	0.121301	1.08772	1.68749e-89	3.98522e-88
ENSG00000110107	PRPF19	11	60674060	325.859	-0.113371	0.924425	1.70834e-89	4.02767e-88
ENSG00000166411	IDH3A	15	78423840	103.681	-0.0965801	0.935247	1.72886e-89	4.06582e-88
ENSG00000087460	GNAS	20	57414773	232.467	0.0920827	1.06591	1.73032e-89	4.06582e-88
ENSG00000136937	NCBP1	9	100395908	93.1822	-0.10762	0.928118	2.98864e-89	7.01082e-88
ENSG00000139926	FRMD6	14	51955818	4.77666	0.138008	1.10038	3.05075e-89	7.14456e-88
ENSG00000129810	SGOL1	3	20227784	23.2596	-0.13052	0.913502	3.05974e-89	7.15368e-88
ENSG00000168610	STAT3	17	40540586	180.556	0.0784745	1.0559	3.45323e-89	8.06021e-88
ENSG00000198554	WDHD1	14	55493823	51.8544	-0.13535	0.910449	3.67038e-89	8.55284e-88
ENSG00000129353	SLC44A2	19	10713133	123.198	0.118236	1.08541	3.97185e-89	9.24e-88
ENSG00000128944	KNSTRN	15	40674922	33.5544	-0.105149	0.929709	5.313e-89	1.23395e-87
ENSG00000160013	PTGIR	19	47128375	17.301	0.153537	1.11229	6.09343e-89	1.41287e-87
ENSG00000162236	STX5	11	62599560	75.7742	0.119304	1.08621	6.78549e-89	1.57074e-87
ENSG00000158769	F11R	1	160991138	79.0794	0.106579	1.07667	6.85381e-89	1.58394e-87
ENSG00000132423	COQ3	6	99842080	47.9466	-0.110349	0.926364	7.98712e-89	1.84282e-87
ENSG00000104687	GSR	8	30585443	146.63	-0.0739296	0.950047	8.49671e-89	1.95717e-87
ENSG00000132199	ENOSF1	18	712676	26.6337	-0.105099	0.929741	8.5717e-89	1.97121e-87
ENSG00000102226	USP11	X	47092089	45.1307	0.116365	1.084	8.74925e-89	2.00875e-87
ENSG00000213390	ARHGAP19	10	99052413	20.0343	-0.121866	0.918998	9.01993e-89	2.06751e-87
ENSG00000137822	TUBGCP4	15	43661419	17.8594	-0.0997734	0.93318	1.01788e-88	2.32932e-87
ENSG00000010803	SCMH1	1	41707826	39.3012	-0.0961592	0.93552	1.05137e-88	2.40205e-87
ENSG00000006125	AP2B1	17	33905065	179.121	0.0918392	1.06573	1.07211e-88	2.44546e-87
ENSG00000166912	MTMR10	15	31283810	11.7354	0.129195	1.09368	1.61507e-88	3.67794e-87
ENSG00000163933	RFT1	3	53164478	33.509	-0.0956587	0.935845	1.67288e-88	3.80343e-87
ENSG00000119922	IFIT2	10	91061712	32.5686	0.145416	1.10605	1.86659e-88	4.23698e-87
ENSG00000047346	FAM214A	15	53002014	21.358	0.1494	1.10911	2.02246e-88	4.58337e-87
ENSG00000172731	LRRC20	10	72142382	38.2258	-0.124711	0.917188	2.31215e-88	5.23142e-87
ENSG00000086232	EIF2AK1	7	6098861	132.023	0.072774	1.05174	2.49268e-88	5.6308e-87
ENSG00000198700	IPO9	1	201798269	45.1796	-0.0696096	0.952896	3.32683e-88	7.50301e-87
ENSG00000180901	KCTD2	17	73028670	45.3546	0.0925316	1.06624	4.64068e-88	1.04493e-86
ENSG00000120925	RNF170	8	42752433	8.86147	0.118232	1.0854	5.51739e-88	1.24035e-86
ENSG00000163166	IWS1	2	128284462	77.6706	-0.0953573	0.93604	5.83702e-88	1.31011e-86
ENSG00000145604	SKP2	5	36152091	41.2823	-0.13039	0.913584	6.29755e-88	1.41121e-86
ENSG00000116005	PCYOX1	2	70484518	19.2268	0.123928	1.0897	6.85062e-88	1.5327e-86
ENSG00000125249	RAP2A	13	98086476	80.602	0.146989	1.10726	7.11419e-88	1.58914e-86
ENSG00000135912	TTLL4	2	219575568	21.1474	-0.106647	0.928744	8.54237e-88	1.90512e-86
ENSG00000125170	DOK4	16	57521239	10.4775	0.145012	1.10574	1.19185e-87	2.65385e-86
ENSG00000196821	C6orf106	6	34664636	255.179	0.0817979	1.05834	1.28201e-87	2.85009e-86
ENSG00000198885	ITPRIPL1	2	96991069	26.199	-0.108741	0.927397	1.43659e-87	3.18867e-86
ENSG00000146859	TMEM140	7	134832824	31.5058	0.135287	1.09831	1.47387e-87	3.26626e-86
ENSG00000139625	MAP3K12	12	53893847	7.68923	0.120706	1.08727	1.56014e-87	3.45199e-86
ENSG00000235531	RP11-383H13.1	8	72740402	14.1148	0.108818	1.07834	1.60468e-87	3.54496e-86
ENSG00000126602	TRAP1	16	3767598	204.08	-0.116982	0.922114	1.62794e-87	3.59068e-86
ENSG00000157191	NECAP2	1	16767167	72.575	0.0916535	1.06559	1.73944e-87	3.83058e-86
ENSG00000156469	MTERF3	8	97273838	69.1496	-0.126867	0.915818	1.98176e-87	4.35738e-86
ENSG00000214078	CPNE1	20	34252878	133.508	0.109867	1.07913	2.26914e-87	4.98145e-86
ENSG00000165060	FXN	9	71650175	31.1191	-0.108154	0.927774	2.32532e-87	5.09682e-86
ENSG00000077152	UBE2T	1	202311108	164.962	-0.11871	0.921011	2.44055e-87	5.34104e-86
ENSG00000173930	SLCO4C1	5	101632253	4.93488	0.157772	1.11556	2.77609e-87	6.06588e-86
ENSG00000073849	ST6GAL1	3	186648274	137.847	0.103001	1.07401	2.92485e-87	6.381e-86
ENSG00000154928	EPHB1	3	134316643	31.2625	0.098992	1.07102	3.0755e-87	6.69923e-86
ENSG00000165449	SLC16A9	10	61495760	9.38231	-0.131002	0.913197	3.19631e-87	6.9516e-86
ENSG00000147454	SLC25A37	8	23386318	7.94181	-0.125915	0.916423	3.49942e-87	7.59904e-86
ENSG00000120833	SOCS2	12	93963590	11.793	0.11309	1.08154	4.11103e-87	8.91338e-86
ENSG00000173334	TRIB1	8	126442563	89.1503	0.170657	1.12557	5.27621e-87	1.1422e-85
ENSG00000093009	CDC45	22	19466982	85.3719	-0.117157	0.922003	5.34532e-87	1.15538e-85
ENSG00000112394	SLC16A10	6	111408781	8.17876	-0.134172	0.911192	6.61552e-87	1.42773e-85
ENSG00000100029	PES1	22	31003070	118.665	-0.123258	0.918112	7.27894e-87	1.56849e-85
ENSG00000013810	TACC3	4	1723227	128.366	-0.127814	0.915217	1.0919e-86	2.34925e-85
ENSG00000123595	RAB9A	X	13707244	141.231	0.127442	1.09235	1.19763e-86	2.57278e-85
ENSG00000114867	EIF4G1	3	184032283	334.164	-0.124445	0.917357	1.44218e-86	3.0934e-85
ENSG00000196950	SLC39A10	2	196440701	10.0893	-0.150013	0.901242	1.5362e-86	3.29005e-85
ENSG00000058600	POLR3E	16	22308730	20.9037	-0.115596	0.923001	2.36748e-86	5.06266e-85
ENSG00000124207	CSE1L	20	47662849	233.667	-0.142458	0.905974	2.68518e-86	5.73328e-85
ENSG00000078142	PIK3C3	18	39535171	25.9872	0.12075	1.0873	3.0783e-86	6.55987e-85
ENSG00000126107	HECTD3	1	45477001	48.8472	0.122067	1.08829	3.08166e-86	6.55987e-85
ENSG00000169116	PARM1	4	75858305	45.6222	0.100652	1.07226	3.43409e-86	7.299e-85
ENSG00000111665	CDCA3	12	6961230	26.1204	-0.119317	0.920623	3.82646e-86	8.12065e-85
ENSG00000160058	BSDC1	1	32860332	24.6168	0.105771	1.07607	3.97746e-86	8.42837e-85
ENSG00000100462	PRMT5	14	23398794	169.313	-0.0954059	0.936009	4.35385e-86	9.21204e-85
ENSG00000091972	CD200	3	112051194	61.4631	0.140132	1.10201	5.13601e-86	1.08506e-84
ENSG00000078081	LAMP3	3	182881627	182.81	0.11336	1.08174	5.84977e-86	1.23399e-84
ENSG00000112578	BYSL	6	41888926	61.1936	-0.119358	0.920597	6.23074e-86	1.31238e-84
ENSG00000163703	CRELD1	3	9975506	17.5416	0.116342	1.08398	6.87684e-86	1.4463e-84
ENSG00000123136	DDX39A	19	14530192	350.585	-0.129897	0.913897	9.52151e-86	1.99952e-84
ENSG00000179840	PIK3CD-AS1	1	9714644	8.8111	0.106802	1.07684	1.03445e-85	2.1691e-84
ENSG00000156502	SUPV3L1	10	70939988	47.0106	-0.0865796	0.941753	1.10721e-85	2.31821e-84
ENSG00000134285	FKBP11	12	49320257	37.7918	-0.11462	0.923625	1.4211e-85	2.97097e-84
ENSG00000131368	MRPS25	3	15106842	40.533	-0.0964716	0.935318	1.84753e-85	3.85672e-84
ENSG00000120694	HSPH1	13	31736525	355.692	-0.127134	0.915648	1.92315e-85	4.00862e-84
ENSG00000188807	TMEM201	1	9648932	21.6736	-0.163031	0.893147	1.95221e-85	4.06315e-84
ENSG00000226806	AC011893.3	2	136577761	3.7208	-0.136807	0.90953	2.12911e-85	4.42476e-84
ENSG00000096968	JAK2	9	4985033	26.5327	0.147285	1.10748	2.28304e-85	4.73764e-84
ENSG00000165490	DDIAS	11	82611017	15.0307	-0.13145	0.912913	2.34686e-85	4.86288e-84
ENSG00000162849	KIF26B	1	245318287	5.03822	0.126872	1.09192	2.7469e-85	5.6834e-84
ENSG00000146223	RPL7L1	6	42847356	108.364	-0.0803858	0.945805	3.532e-85	7.29705e-84
ENSG00000033050	ABCF2	7	150924316	137.899	-0.0900326	0.939502	3.60246e-85	7.43166e-84
ENSG00000160213	CSTB	21	45196326	127.903	0.12482	1.09037	4.07757e-85	8.39944e-84
ENSG00000134291	TMEM106C	12	48357352	94.3084	-0.100271	0.932858	4.39926e-85	9.04879e-84
ENSG00000197622	CDC42SE1	1	151042801	151.463	0.0892957	1.06385	4.57007e-85	9.38638e-84
ENSG00000183044	ABAT	16	8768422	2.94274	0.111804	1.08058	7.78344e-85	1.59629e-83
ENSG00000138035	PNPT1	2	55921045	72.8661	-0.117123	0.922025	8.41566e-85	1.72343e-83
ENSG00000002919	SNX11	17	46180719	163.503	0.102698	1.07378	8.60552e-85	1.75974e-83
ENSG00000198826	ARHGAP11A	15	32907345	62.9152	-0.139296	0.907962	1.0484e-84	2.14074e-83
ENSG00000168904	LRRC28	15	99791567	12.5695	0.0950592	1.06811	1.07963e-84	2.20131e-83
ENSG00000244462	RBM12	20	34252878	88.9561	-0.100224	0.932888	1.32613e-84	2.69999e-83
ENSG00000058804	NDC1	1	54304533	86.4658	-0.126446	0.916085	1.42054e-84	2.88801e-83
ENSG00000141376	BCAS3	17	58754814	15.483	0.112003	1.08073	1.48011e-84	3.00478e-83
ENSG00000137807	KIF23	15	69706585	42.718	-0.120979	0.919563	1.48569e-84	3.01174e-83
ENSG00000086200	IPO11	5	61699799	28.6578	-0.121909	0.918971	1.48787e-84	3.01181e-83
ENSG00000004455	AK2	1	33546597	196.229	-0.0802514	0.945893	1.71419e-84	3.46494e-83
ENSG00000087586	AURKA	20	54967393	87.3335	-0.120741	0.919715	2.01224e-84	4.06153e-83
ENSG00000189077	TMEM120A	7	75623977	35.867	0.123901	1.08968	2.99968e-84	6.04591e-83
ENSG00000172732	MUS81	11	65624597	44.1053	-0.136189	0.90992	4.9495e-84	9.96148e-83
ENSG00000144560	VGLL4	3	11762220	39.418	-0.098564	0.933962	5.27194e-84	1.05952e-82
ENSG00000165689	SDCCAG3	9	139305061	65.2352	-0.113149	0.924568	5.93106e-84	1.19028e-82
ENSG00000255717	SNHG1	11	62623386	127.675	-0.173197	0.886875	6.51093e-84	1.30479e-82
ENSG00000049249	TNFRSF9	1	8000926	8.05726	0.120944	1.08745	6.62152e-84	1.32506e-82
ENSG00000184635	ZNF93	19	20011722	13.3571	-0.151399	0.900377	6.63958e-84	1.32678e-82
ENSG00000163938	GNL3	3	52715172	267.231	-0.0977187	0.93451	7.87072e-84	1.57056e-82
ENSG00000164938	TP53INP1	8	95961639	26.0406	0.198876	1.1478	1.25244e-83	2.49562e-82
ENSG00000089195	TRMT6	20	5931182	41.7264	-0.107234	0.928366	1.27773e-83	2.5424e-82
ENSG00000120800	UTP20	12	101673887	30.2098	-0.164267	0.892382	1.36495e-83	2.71212e-82
ENSG00000160190	SLC37A1	21	43916118	22.7102	0.107981	1.07772	1.59711e-83	3.16891e-82
ENSG00000107719	PALD1	10	72238577	18.1437	-0.154594	0.898385	1.73982e-83	3.44721e-82
ENSG00000172059	KLF11	2	10182976	9.15528	0.146255	1.10669	1.82491e-83	3.6107e-82
ENSG00000160949	TONSL	8	145669827	45.5811	-0.184549	0.879924	2.0415e-83	4.03355e-82
ENSG00000104823	ECH1	19	39322645	450.463	0.136974	1.0996	2.82374e-83	5.57122e-82
ENSG00000089685	BIRC5	17	76210267	143.897	-0.107035	0.928494	2.99517e-83	5.90116e-82
ENSG00000214706	IFRD2	3	50330349	89.1773	-0.156036	0.897488	3.10747e-83	6.11383e-82
ENSG00000204257	HLA-DMA	6	32936871	282.735	0.0990169	1.07104	3.4339e-83	6.74661e-82
ENSG00000196975	ANXA4	2	69871557	47.1533	0.0989728	1.07101	3.65574e-83	7.1724e-82
ENSG00000115165	CYTIP	2	158345473	207.439	0.117102	1.08455	4.21045e-83	8.24918e-82
ENSG00000180353	HCLS1	3	121379774	242.853	-0.0890884	0.940117	5.30157e-83	1.03724e-81
ENSG00000166508	MCM7	7	99699563	340.741	-0.118884	0.9209	6.32764e-83	1.23627e-81
ENSG00000131389	SLC6A6	3	14444076	19.6301	-0.108713	0.927415	9.73605e-83	1.89954e-81
ENSG00000086712	TXLNG	X	16804550	53.6868	-0.102437	0.931458	1.01817e-82	1.98373e-81
ENSG00000004487	KDM1A	1	23345941	185.323	-0.0648586	0.956039	1.12715e-82	2.19301e-81
ENSG00000115053	NCL	2	232348352	766.27	-0.102328	0.931529	1.39824e-82	2.7167e-81
ENSG00000183527	PSMG1	21	40555777	116.926	-0.109403	0.926972	1.52229e-82	2.95362e-81
ENSG00000198369	SPRED2	2	65659771	11.5436	-0.117806	0.921588	1.66122e-82	3.21873e-81
ENSG00000159674	SPON2	4	1202750	3.07975	0.134315	1.09757	1.96366e-82	3.79949e-81
ENSG00000107175	CREB3	9	35732332	74.7619	0.102715	1.07379	2.16836e-82	4.18977e-81
ENSG00000047849	MAP4	3	48130769	100.874	0.0919416	1.0658	2.93806e-82	5.6692e-81
ENSG00000139291	TMEM19	12	72079867	40.3018	0.122738	1.0888	3.64816e-82	7.02972e-81
ENSG00000030066	NUP160	11	47870107	58.931	-0.107286	0.928333	4.34417e-82	8.3594e-81
ENSG00000131558	EXOC4	7	132937829	31.6798	0.0746136	1.05308	4.76177e-82	9.15042e-81
ENSG00000168496	FEN1	11	61560109	284.052	-0.114963	0.923406	5.19422e-82	9.96778e-81
ENSG00000126749	EMG1	12	7072408	33.5352	-0.112935	0.924705	5.58348e-82	1.07002e-80
ENSG00000143179	UCK2	1	165796768	47.2123	-0.0850395	0.942759	5.59732e-82	1.0712e-80
ENSG00000071462	WBSCR22	7	73097355	41.147	-0.0912511	0.938708	5.79851e-82	1.10819e-80
ENSG00000101146	RAE1	20	55926066	39.688	-0.0754015	0.949078	6.5732e-82	1.25454e-80
ENSG00000007255	TRAPPC6A	19	45681495	150.561	0.146632	1.10698	8.48017e-82	1.6163e-80
ENSG00000254087	LYN	8	56792372	369.408	0.098403	1.07059	9.36113e-82	1.78179e-80
ENSG00000146918	NCAPG2	7	158497520	67.9766	-0.109563	0.926869	1.06229e-81	2.01922e-80
ENSG00000092871	RFFL	17	33416338	48.846	0.0861374	1.06152	1.11048e-81	2.10796e-80
ENSG00000142583	SLC2A5	1	9148537	25.9939	-0.15398	0.898767	1.27009e-81	2.40768e-80
ENSG00000109805	NCAPG	4	17812525	112.527	-0.13358	0.911567	1.36652e-81	2.58699e-80
ENSG00000214279	SCART1	10	135267432	1.81289	0.14911	1.10888	1.40834e-81	2.66256e-80
ENSG00000136104	RNASEH2B	13	51483814	71.2176	-0.109261	0.927063	1.51218e-81	2.85502e-80
ENSG00000093217	XYLB	3	38388251	3.46729	-0.103598	0.930709	1.76902e-81	3.33546e-80
ENSG00000101940	WDR13	X	48448430	44.0989	0.14542	1.10605	2.05362e-81	3.86687e-80
ENSG00000119321	FKBP15	9	115983641	31.4134	-0.0881527	0.940727	2.12478e-81	3.9955e-80
ENSG00000142207	URB1	21	33765335	29.9238	-0.134191	0.91118	2.5147e-81	4.72239e-80
ENSG00000150347	ARID5B	10	63661059	23.9489	0.133071	1.09663	2.87017e-81	5.38272e-80
ENSG00000112486	CCR6	6	167525295	13.6993	-0.150628	0.900858	2.91467e-81	5.45887e-80
ENSG00000175063	UBE2C	20	44441215	158.342	-0.116349	0.922519	2.98977e-81	5.59206e-80
ENSG00000089006	SNX5	20	17949623	180.269	-0.0806189	0.945652	3.04031e-81	5.67903e-80
ENSG00000134243	SORT1	1	109940573	11.0592	0.113291	1.08169	3.21292e-81	5.99346e-80
ENSG00000164338	UTP15	5	72861268	29.0913	-0.121077	0.919501	3.96169e-81	7.38043e-80
ENSG00000105404	RABAC1	19	42463542	126.06	0.178162	1.13144	4.03041e-81	7.49848e-80
ENSG00000114742	WDR48	3	39093489	33.7979	0.101432	1.07284	4.03752e-81	7.50177e-80
ENSG00000186810	CXCR3	X	70838367	34.0027	-0.155613	0.897751	1.17346e-80	2.17742e-79
ENSG00000006451	RALA	7	39663082	85.6435	0.127395	1.09232	1.36829e-80	2.53558e-79
ENSG00000136518	ACTL6A	3	179280668	96.3937	-0.0921875	0.938099	1.38749e-80	2.56777e-79
ENSG00000160445	ZER1	9	131534693	41.2407	0.116903	1.0844	1.63621e-80	3.02407e-79
ENSG00000166734	CASC4	15	44580927	74.088	0.117225	1.08465	1.6556e-80	3.05589e-79
ENSG00000100335	MIEF1	22	39895437	63.4019	-0.079155	0.946612	1.83566e-80	3.3838e-79
ENSG00000145882	PCYOX1L	5	148737570	13.3602	0.103964	1.07472	1.85301e-80	3.4113e-79
ENSG00000160193	WDR4	21	44299678	34.0538	-0.120572	0.919823	2.032e-80	3.73591e-79
ENSG00000122687	FTSJ2	7	2281840	98.3779	-0.0791034	0.946646	2.06018e-80	3.78276e-79
ENSG00000135597	REPS1	6	139309398	28.6998	-0.0730554	0.950623	2.24083e-80	4.10907e-79
ENSG00000126458	RRAS	19	50143458	23.5395	0.130332	1.09455	2.71673e-80	4.97524e-79
ENSG00000116750	UCHL5	1	193029237	105.415	-0.118004	0.921462	2.97827e-80	5.4471e-79
ENSG00000175582	RAB6A	11	73472182	89.1296	0.116895	1.0844	3.03263e-80	5.53929e-79
ENSG00000175567	UCP2	11	73694352	204.193	0.127594	1.09247	3.70528e-80	6.75912e-79
ENSG00000136450	SRSF1	17	56084707	342.5	-0.105784	0.9293	3.75793e-80	6.84627e-79
ENSG00000145743	FBXL17	5	107717799	10.8056	0.114087	1.08229	4.52595e-80	8.23477e-79
ENSG00000126787	DLGAP5	14	55658396	120.748	-0.144593	0.904635	4.5563e-80	8.27925e-79
ENSG00000056558	TRAF1	9	123691451	245.364	0.121148	1.0876	4.76171e-80	8.64131e-79
ENSG00000064012	CASP8	2	202098166	14.1016	-0.113263	0.924495	5.15235e-80	9.33814e-79
ENSG00000164818	HEATR2	7	766338	32.0788	-0.123139	0.918188	8.01204e-80	1.45023e-78
ENSG00000140105	WARS	14	100843142	342.073	0.132926	1.09652	8.08798e-80	1.46209e-78
ENSG00000112996	MRPS30	5	44809027	43.5638	-0.085635	0.94237	8.09937e-80	1.46227e-78
ENSG00000138801	PAPSS1	4	108641608	83.5828	0.0933172	1.06682	8.60846e-80	1.55218e-78
ENSG00000006756	ARSD	X	2847392	4.40786	0.118231	1.0854	8.62691e-80	1.55351e-78
ENSG00000124789	NUP153	6	17706656	115.579	-0.128841	0.914566	8.77464e-80	1.57808e-78
ENSG00000136167	LCP1	13	46786006	2194.54	-0.106127	0.929079	9.13902e-80	1.64151e-78
ENSG00000127824	TUBA4A	2	220142892	216.378	-0.143276	0.905461	9.35527e-80	1.67821e-78
ENSG00000148926	ADM	11	10326227	5.75676	-0.162022	0.893771	1.19553e-79	2.14187e-78
ENSG00000107771	CCSER2	10	86088342	16.3441	0.128461	1.09313	1.74323e-79	3.11913e-78
ENSG00000163898	LIPH	3	185270401	17.8471	0.137445	1.09996	1.9119e-79	3.41659e-78
ENSG00000099256	PRTFDC1	10	25241533	7.88727	-0.114928	0.923428	1.98868e-79	3.54926e-78
ENSG00000056736	IL17RB	3	53880607	88.0341	0.114652	1.08271	2.12758e-79	3.79234e-78
ENSG00000123374	CDK2	12	56360553	134.98	-0.0853256	0.942572	2.29183e-79	4.07993e-78
ENSG00000132376	INPP5K	17	1420182	24.642	0.101896	1.07318	2.40638e-79	4.27842e-78
ENSG00000187741	FANCA	16	89883065	31.3588	-0.133414	0.911671	2.46469e-79	4.37654e-78
ENSG00000163808	KIF15	3	44803209	47.5263	-0.123971	0.917658	3.28678e-79	5.82895e-78
ENSG00000114491	UMPS	3	124449213	56.6705	-0.097618	0.934575	3.30768e-79	5.85861e-78
ENSG00000128604	IRF5	7	128577666	171.045	0.115987	1.08372	3.7243e-79	6.58821e-78
ENSG00000134987	WDR36	5	110427414	55.6582	-0.128394	0.914849	4.27173e-79	7.54708e-78
ENSG00000055163	CYFIP2	5	156693089	125.907	0.0984145	1.0706	5.5039e-79	9.71179e-78
ENSG00000188976	NOC2L	1	894689	128.804	-0.131948	0.912599	5.89298e-79	1.03853e-77
ENSG00000026025	VIM	10	17270258	518.463	0.158525	1.11615	6.24766e-79	1.09965e-77
ENSG00000108592	FTSJ3	17	61907372	123.882	-0.0891517	0.940075	6.73331e-79	1.18364e-77
ENSG00000178999	AURKB	17	8113918	202.241	-0.108448	0.927585	6.88707e-79	1.20916e-77
ENSG00000101290	CDS2	20	5107432	24.6466	0.0872838	1.06237	7.55903e-79	1.32548e-77
ENSG00000136573	BLK	8	11351510	92.9748	0.129161	1.09366	8.12361e-79	1.4227e-77
ENSG00000087269	NOP14	4	2965112	191.53	-0.0831997	0.943962	8.94614e-79	1.56479e-77
ENSG00000196116	TDRD7	9	100174232	36.5453	0.0962012	1.06896	9.7661e-79	1.70609e-77
ENSG00000134057	CCNB1	5	68462837	196.654	-0.115417	0.923115	1.00956e-78	1.76146e-77
ENSG00000073712	FERMT2	14	53419153	14.902	-0.126289	0.916185	1.01432e-78	1.76756e-77
ENSG00000125485	DDX31	9	135545788	20.9466	-0.0847673	0.942937	1.21034e-78	2.10654e-77
ENSG00000024862	CCDC28A	6	139094657	49.0665	0.103917	1.07469	1.34398e-78	2.33622e-77
ENSG00000181192	DHTKD1	10	12110971	74.5852	0.0871729	1.06229	1.5018e-78	2.60733e-77
ENSG00000165609	NUDT5	10	12238143	80.3179	-0.0739569	0.950029	1.68469e-78	2.92124e-77
ENSG00000126353	CCR7	17	38721724	467.559	0.144679	1.10548	1.70297e-78	2.94929e-77
ENSG00000097046	CDC7	1	91966408	40.6329	-0.116825	0.922215	1.78096e-78	3.08055e-77
ENSG00000120253	NUP43	6	150070801	56.8113	-0.0942279	0.936773	4.60294e-78	7.95197e-77
ENSG00000090924	PLEKHG2	19	39903225	28.0008	-0.129783	0.913969	4.76654e-78	8.22448e-77
ENSG00000182307	C8orf33	8	146277764	70.5078	-0.0743323	0.949782	4.78985e-78	8.25455e-77
ENSG00000014216	CAPN1	11	64948037	129.502	0.136824	1.09948	4.83642e-78	8.32458e-77
ENSG00000146909	NOM1	7	156742417	23.2247	-0.0928779	0.93765	5.444e-78	9.35887e-77
ENSG00000143630	HCN3	1	155247374	6.24172	0.125674	1.09102	5.65988e-78	9.71809e-77
ENSG00000103342	GSPT1	16	12009939	120.357	-0.0835877	0.943708	6.65745e-78	1.1417e-76
ENSG00000055044	NOP58	2	203130439	236.635	-0.125579	0.916636	6.80389e-78	1.16538e-76
ENSG00000105173	CCNE1	19	30302805	60.092	-0.0944737	0.936614	6.92416e-78	1.18454e-76
ENSG00000146731	CCT6A	7	56119323	537.779	-0.0996245	0.933276	8.36953e-78	1.43006e-76
ENSG00000160072	ATAD3B	1	1407143	32.939	-0.158506	0.895952	8.88978e-78	1.5171e-76
ENSG00000140995	DEF8	16	90014333	16.835	0.112861	1.08137	1.1431e-77	1.9484e-76
ENSG00000177479	ARIH2	3	48956254	44.9698	-0.0640703	0.956562	1.23756e-77	2.10685e-76
ENSG00000132388	UBE2G1	17	4269923	139.2	0.109319	1.07872	1.37645e-77	2.34046e-76
ENSG00000152939	MARVELD2	5	68710939	6.4922	0.113481	1.08184	1.39117e-77	2.36264e-76
ENSG00000130958	SLC35D2	9	99145992	19.4032	0.109859	1.07912	1.5876e-77	2.69296e-76
ENSG00000134755	DSC2	18	28682378	17.8068	0.131272	1.09526	1.81521e-77	3.07533e-76
ENSG00000154814	OXNAD1	3	16306706	21.7515	-0.0915543	0.938511	2.25664e-77	3.81859e-76
ENSG00000139629	GALNT6	12	51786651	29.0347	-0.0972873	0.934789	2.4277e-77	4.1031e-76
ENSG00000090006	LTBP4	19	41098789	15.2222	0.144798	1.10558	2.4577e-77	4.1488e-76
ENSG00000138613	APH1B	15	63568217	12.0245	0.11004	1.07926	2.60382e-77	4.39019e-76
ENSG00000077549	CAPZB	1	19812066	349.867	-0.0829052	0.944154	3.04877e-77	5.13423e-76
ENSG00000146085	MUT	6	49430904	51.8434	0.102347	1.07352	3.85845e-77	6.48997e-76
ENSG00000122378	FAM213A	10	82167585	52.7949	0.105498	1.07587	4.90398e-77	8.23868e-76
ENSG00000141002	TCF25	16	89940000	60.0287	0.10847	1.07808	5.52878e-77	9.27723e-76
ENSG00000119979	FAM45A	10	120863598	16.709	0.103775	1.07458	5.62891e-77	9.43397e-76
ENSG00000141140	MYO19	17	34899284	56.0115	-0.101544	0.932035	6.35756e-77	1.06425e-75
ENSG00000127561	SYNGR3	16	2039661	5.70682	0.125623	1.09098	7.43732e-77	1.24351e-75
ENSG00000167196	FBXO22	15	76196200	48.7987	-0.0877939	0.940961	8.08557e-77	1.35029e-75
ENSG00000144231	POLR2D	2	128615731	102.915	-0.07836	0.947134	8.30215e-77	1.38481e-75
ENSG00000147224	PRPS1	X	106871737	163.846	-0.0807929	0.945538	8.31954e-77	1.38606e-75
ENSG00000055211	GINM1	6	149887430	97.3525	0.110777	1.07981	9.96607e-77	1.65841e-75
ENSG00000182481	KPNA2	17	66031635	495.17	-0.0874737	0.941169	1.1838e-76	1.96758e-75
ENSG00000134698	AGO4	1	36273773	8.63599	0.108253	1.07792	1.28084e-76	2.12634e-75
ENSG00000170606	HSPA4	5	132387654	255.855	-0.0906613	0.939092	2.02741e-76	3.36176e-75
ENSG00000005156	LIG3	17	33307513	20.1544	-0.0904649	0.93922	2.17688e-76	3.60535e-75
ENSG00000075945	KIFAP3	1	170054349	58.1867	0.120652	1.08723	2.26034e-76	3.73915e-75
ENSG00000171453	POLR1C	6	43477440	47.6829	-0.0923227	0.938011	2.51869e-76	4.16162e-75
ENSG00000005882	PDK2	17	48172101	8.76213	0.117178	1.08461	2.55083e-76	4.20977e-75
ENSG00000165688	PMPCA	9	139305110	79.977	-0.0955155	0.935938	2.62326e-76	4.32422e-75
ENSG00000164086	DUSP7	3	52090566	19.0973	-0.115463	0.923086	3.40365e-76	5.60404e-75
ENSG00000165168	CYBB	X	37639264	89.0208	-0.11481	0.923504	4.40262e-76	7.24033e-75
ENSG00000110768	GTF2H1	11	18343842	50.6143	-0.0883388	0.940605	4.60118e-76	7.558e-75
ENSG00000132589	FLOT2	17	27224697	166.323	0.113349	1.08174	5.00344e-76	8.20915e-75
ENSG00000117593	DARS2	1	173793641	98.6292	-0.0939117	0.936979	5.05317e-76	8.28107e-75
ENSG00000100225	FBXO7	22	32870663	64.4136	0.0618102	1.04377	6.6648e-76	1.09094e-74
ENSG00000070950	RAD18	3	9005457	33.6046	-0.0992039	0.933548	7.07384e-76	1.15655e-74
ENSG00000164934	DCAF13	8	104426942	60.4436	-0.103651	0.930675	7.66226e-76	1.25129e-74
ENSG00000081059	TCF7	5	133450402	42.7124	0.113845	1.08211	7.78996e-76	1.27067e-74
ENSG00000135473	PAN2	12	56727837	25.8849	0.120911	1.08742	8.98481e-76	1.46387e-74
ENSG00000162704	ARPC5	1	183604892	482.326	-0.12557	0.916642	9.71864e-76	1.58159e-74
ENSG00000011260	UTP18	17	49337889	172.423	-0.0907044	0.939064	1.07305e-75	1.74424e-74
ENSG00000136261	BZW2	7	16685756	13.2403	-0.101777	0.931885	1.09503e-75	1.7779e-74
ENSG00000117335	CD46	1	207925402	72.6192	0.117708	1.08501	1.11956e-75	1.81562e-74
ENSG00000123219	CENPK	5	64858998	37.2497	-0.138205	0.908649	1.2865e-75	2.08396e-74
ENSG00000108559	NUP88	17	5323480	80.4888	-0.0758611	0.948776	1.45347e-75	2.35171e-74
ENSG00000035141	FAM136A	2	70529222	117.294	-0.0849605	0.94281	1.70643e-75	2.75781e-74
ENSG00000179041	RRS1	8	67341263	65.6185	-0.131457	0.912909	1.7728e-75	2.86177e-74
ENSG00000103496	STX4	16	31044210	38.2978	0.103737	1.07455	1.82795e-75	2.94741e-74
ENSG00000078269	SYNJ2	6	158402888	8.38512	-0.105022	0.929791	1.94656e-75	3.13505e-74
ENSG00000136003	ISCU	12	108956358	119.889	0.0859947	1.06142	1.95969e-75	3.15259e-74
ENSG00000100304	TTLL12	22	43583139	127.974	-0.146402	0.903501	2.05675e-75	3.30494e-74
ENSG00000166788	SAAL1	11	18127638	38.8958	-0.0886866	0.940378	2.25143e-75	3.61362e-74
ENSG00000161929	SCIMP	17	5138155	90.2325	0.0896065	1.06408	2.26095e-75	3.62476e-74
ENSG00000120162	MOB3B	9	27529779	6.50499	-0.109332	0.927017	2.81377e-75	4.50589e-74
ENSG00000108669	CYTH1	17	76778379	248.637	0.0752976	1.05358	3.37121e-75	5.3924e-74
ENSG00000116161	CACYBP	1	174968300	161.488	-0.102372	0.9315	3.48753e-75	5.57211e-74
ENSG00000165475	CRYL1	13	21099996	50.5681	0.10091	1.07245	3.5563e-75	5.67552e-74
ENSG00000128059	PPAT	4	57301781	59.5713	-0.116032	0.922722	4.62517e-75	7.37294e-74
ENSG00000126215	XRCC3	14	104181841	27.5456	-0.133966	0.911323	5.88442e-75	9.36965e-74
ENSG00000163882	POLR2H	3	184079506	65.3268	-0.0976395	0.934561	6.65921e-75	1.05913e-73
ENSG00000083750	RRAGB	X	55744172	16.9962	0.0979099	1.07022	7.12819e-75	1.13244e-73
ENSG00000197329	PELI1	2	64371588	86.5597	0.136432	1.09918	7.49e-75	1.18857e-73
ENSG00000136997	MYC	8	128747680	213.654	-0.108948	0.927264	8.95715e-75	1.41978e-73
ENSG00000067191	CACNB1	17	37353956	11.2003	0.118134	1.08533	9.12045e-75	1.44404e-73
ENSG00000114648	KLHL18	3	47324407	29.5011	-0.0840167	0.943427	9.69253e-75	1.53288e-73
ENSG00000147874	HAUS6	9	19103117	35.3612	-0.127237	0.915583	1.11424e-74	1.76019e-73
ENSG00000102007	PLP2	X	49028273	218.112	0.132513	1.0962	1.167e-74	1.84146e-73
ENSG00000099785	2022-03-02	19	8478154	39.9318	0.11896	1.08595	1.28713e-74	2.02874e-73
ENSG00000145703	IQGAP2	5	75699074	30.4198	-0.121062	0.919511	1.59837e-74	2.51649e-73
ENSG00000184381	PLA2G6	22	38601697	9.3417	0.124632	1.09023	2.14627e-74	3.37532e-73
ENSG00000177646	ACAD9	3	128598439	61.3937	-0.0795382	0.946361	2.96767e-74	4.66188e-73
ENSG00000173208	ABCD2	12	40013553	10.2241	0.125601	1.09096	3.07393e-74	4.82339e-73
ENSG00000173692	PSMD1	2	231921578	190.938	-0.0764112	0.948414	3.29069e-74	5.15774e-73
ENSG00000105875	WDR91	7	134896316	52.6296	0.0947731	1.0679	3.66075e-74	5.73137e-73
ENSG00000103051	COG4	16	70557468	67.8336	0.0837912	1.0598	4.09065e-74	6.39729e-73
ENSG00000133985	TTC9	14	71108504	36.6351	0.0820735	1.05854	4.40545e-74	6.88192e-73
ENSG00000082212	ME2	18	48405419	177.939	-0.0942889	0.936734	4.64468e-74	7.24757e-73
ENSG00000141506	PIK3R5	17	8869029	67.0256	0.100642	1.07225	5.38121e-74	8.38751e-73
ENSG00000174371	EXO1	1	242011269	51.3984	-0.107659	0.928093	5.83931e-74	9.09144e-73
ENSG00000144029	MRPS5	2	95815179	41.6081	-0.0778763	0.947451	6.03493e-74	9.38559e-73
ENSG00000213654	GPSM3	6	32163300	252.441	0.123486	1.08936	6.04838e-74	9.39609e-73
ENSG00000235162	C12orf75	12	105629068	166.99	-0.0942314	0.936771	6.28103e-74	9.74671e-73
ENSG00000159228	CBR1	21	37442239	42.5137	-0.107044	0.928489	6.95887e-74	1.07866e-72
BALF2		EBV			0.160102	1.11737	7.24843e-74	1.12231e-72
ENSG00000131778	CHD1L	1	146714291	93.2914	-0.0782055	0.947235	7.54184e-74	1.16645e-72
ENSG00000139899	CBLN3	14	24900160	17.2184	0.116163	1.08385	8.15996e-74	1.26066e-72
ENSG00000135069	PSAT1	9	80912059	218.153	-0.128029	0.915081	8.66777e-74	1.33764e-72
ENSG00000138385	SSB	2	170648443	138.929	-0.145219	0.904242	1.02756e-73	1.58402e-72
ENSG00000120685	PROSER1	13	39612252	77.9425	-0.101027	0.932369	1.06387e-73	1.63819e-72
ENSG00000115649	CNPPD1	2	220042828	140.86	0.112497	1.0811	1.13151e-73	1.74044e-72
ENSG00000148335	NTMT1	9	132371163	44.5378	-0.116093	0.922683	1.20927e-73	1.85801e-72
ENSG00000054277	OPN3	1	241840678	26.7497	0.104477	1.0751	1.21587e-73	1.8661e-72
ENSG00000075142	SRI	7	87856308	93.8157	-0.104727	0.929981	1.26158e-73	1.93415e-72
ENSG00000105270	CLIP3	19	36524245	5.80797	0.105238	1.07567	1.29109e-73	1.97723e-72
ENSG00000137713	PPP2R1B	11	111637151	48.666	-0.090376	0.939278	1.29943e-73	1.98782e-72
ENSG00000175215	CTDSP2	12	58240522	100.096	0.0865807	1.06185	1.3371e-73	2.04322e-72
ENSG00000145545	SRD5A1	5	6633456	32.6687	0.0904631	1.06471	1.42725e-73	2.17861e-72
ENSG00000051341	POLQ	3	121264853	21.4625	-0.142704	0.90582	1.66201e-73	2.5342e-72
ENSG00000131504	DIAPH1	5	140998622	181.804	-0.0804328	0.945774	1.71978e-73	2.61944e-72
ENSG00000112029	FBXO5	6	153304714	56.0785	-0.123458	0.917985	2.06835e-73	3.14695e-72
ENSG00000186594	MIR22HG	17	1620468	13.4679	0.132315	1.09605	2.27961e-73	3.4646e-72
ENSG00000010030	ETV7	6	36356164	8.84406	0.117035	1.0845	2.40457e-73	3.65057e-72
ENSG00000159147	DONSON	21	34961014	64.008	-0.0865828	0.941751	2.46801e-73	3.74283e-72
ENSG00000136169	SETDB2	13	50018429	18.3019	0.111273	1.08018	2.5144e-73	3.80907e-72
ENSG00000166272	WBP1L	10	104503727	40.8142	0.0841268	1.06005	2.88077e-73	4.35937e-72
ENSG00000169679	BUB1	2	111435691	112.476	-0.101813	0.931861	2.92243e-73	4.41766e-72
ENSG00000100372	SLC25A17	22	41215403	63.4038	-0.08839	0.940572	3.38538e-73	5.11197e-72
ENSG00000102349	KLF8	X	56258854	5.64735	0.114372	1.0825	3.81549e-73	5.75523e-72
ENSG00000100596	SPTLC2	14	78083116	36.258	0.098457	1.07063	3.93141e-73	5.92372e-72
ENSG00000125124	BBS2	16	56554195	8.00458	0.0950698	1.06812	4.27758e-73	6.4384e-72
ENSG00000120942	UBIAD1	1	11333263	27.7394	-0.0894055	0.93991	4.5982e-73	6.91356e-72
ENSG00000168016	TRANK1	3	36986548	9.83476	0.127193	1.09217	5.28098e-73	7.93164e-72
ENSG00000134480	CCNH	5	86708836	27.5825	-0.0933573	0.937339	6.50139e-73	9.75417e-72
ENSG00000154165	GPR15	3	98250743	185.455	0.109326	1.07872	6.59701e-73	9.88705e-72
ENSG00000242258	LINC00996	7	150130742	31.4107	-0.0996879	0.933235	7.36477e-73	1.10259e-71
ENSG00000173531	MST1	3	49726934	7.61732	0.145733	1.10629	9.19447e-73	1.37505e-71
ENSG00000068354	TBC1D25	X	48397845	27.4976	0.101695	1.07303	9.47225e-73	1.41484e-71
ENSG00000168282	MGAT2	14	50087489	126.091	0.0778333	1.05543	9.48067e-73	1.41484e-71
ENSG00000163006	CCDC138	2	109403213	28.2963	-0.113693	0.924219	1.17543e-72	1.75228e-71
ENSG00000100749	VRK1	14	97263641	107.635	-0.106618	0.928762	1.20365e-72	1.79244e-71
ENSG00000150593	PDCD4	10	112631565	215.945	0.117099	1.08455	1.38055e-72	2.0537e-71
ENSG00000186350	RXRA	9	137208944	23.3933	-0.132271	0.912394	1.4253e-72	2.11802e-71
ENSG00000155252	PI4K2A	10	99344131	26.2156	0.0840856	1.06002	1.44902e-72	2.151e-71
ENSG00000163002	NUP35	2	183982241	20.6605	-0.107549	0.928164	1.90576e-72	2.826e-71
ENSG00000072609	CHFR	12	133532890	30.38	0.103211	1.07416	1.92566e-72	2.85249e-71
ENSG00000112308	C6orf62	6	24721064	259.343	0.0931439	1.06669	2.03424e-72	3.01016e-71
ENSG00000117305	HMGCL	1	24165110	22.3587	0.104297	1.07497	2.0507e-72	3.03132e-71
ENSG00000144136	SLC20A1	2	113403434	40.1735	-0.0944219	0.936647	2.05975e-72	3.0415e-71
ENSG00000197822	OCLN	5	68788119	9.35211	0.11801	1.08524	2.20425e-72	3.25144e-71
ENSG00000115935	WIPF1	2	175547644	138.612	-0.0801413	0.945965	2.46603e-72	3.63377e-71
ENSG00000107290	SETX	9	135230372	70.3431	0.133743	1.09714	2.55065e-72	3.75451e-71
ENSG00000116852	KIF21B	1	200992828	20.7399	-0.140048	0.907489	2.65859e-72	3.9093e-71
ENSG00000106025	TSPAN12	7	120498456	43.5932	0.115909	1.08366	2.89722e-72	4.25573e-71
ENSG00000102931	ARL2BP	16	57279010	95.586	0.0823231	1.05872	3.48657e-72	5.11607e-71
ENSG00000225697	SLC26A6	3	48672926	19.1263	0.135925	1.0988	3.52634e-72	5.16903e-71
ENSG00000241945	PWP2	21	45527171	40.9442	-0.108937	0.927271	4.25017e-72	6.22353e-71
ENSG00000160117	ANKLE1	19	17392454	24.9019	-0.121937	0.918953	4.63574e-72	6.78104e-71
ENSG00000146063	TRIM41	5	180649499	15.1806	0.111116	1.08006	4.68805e-72	6.85034e-71
ENSG00000159128	IFNGR2	21	34775202	93.094	0.0796556	1.05677	4.69288e-72	6.85034e-71
ENSG00000114013	CD86	3	121774213	96.3016	0.118266	1.08543	4.92148e-72	7.17656e-71
ENSG00000092853	CLSPN	1	36235568	43.8187	-0.122853	0.91837	4.99406e-72	7.27484e-71
ENSG00000183431	SF3A3	1	38456593	150.824	-0.0703031	0.952438	5.50077e-72	8.00465e-71
ENSG00000172757	CFL1	11	65629497	504.876	-0.102356	0.93151	5.51339e-72	8.0147e-71
ENSG00000113716	HMGXB3	5	149379884	57.18	-0.0896715	0.939737	5.86687e-72	8.51972e-71
ENSG00000189339	SLC35E2B	1	1624167	51.8199	0.0867548	1.06198	5.91301e-72	8.57784e-71
ENSG00000115942	ORC2	2	201828403	32.233	-0.102376	0.931497	5.97485e-72	8.65859e-71
ENSG00000111732	AICDA	12	8765467	130	0.140506	1.10229	6.94454e-72	1.00535e-70
ENSG00000101336	HCK	20	30639991	58.1098	0.108401	1.07803	7.02509e-72	1.01596e-70
ENSG00000151576	QTRTD1	3	113724680	19.6261	-0.0941633	0.936815	7.34958e-72	1.06179e-70
ENSG00000120137	PANK3	5	168006605	58.5909	0.158198	1.11589	8.15478e-72	1.17691e-70
ENSG00000100479	POLE2	14	50155140	35.1564	-0.108738	0.927399	8.21565e-72	1.18447e-70
ENSG00000130227	XPO7	8	21777180	70.8058	-0.0691546	0.953196	8.29524e-72	1.19472e-70
ENSG00000118432	CNR1	6	88876078	5.69425	0.107554	1.0774	8.35849e-72	1.20259e-70
ENSG00000100422	CERK	22	47134158	60.017	-0.086916	0.941533	8.85592e-72	1.27286e-70
ENSG00000012660	ELOVL5	6	53213947	161.695	0.0898486	1.06426	1.00065e-71	1.43676e-70
ENSG00000005436	GCFC2	2	75938115	29.0542	-0.106842	0.928619	1.25342e-71	1.79786e-70
ENSG00000144021	CIAO1	2	96931870	61.5591	-0.0759893	0.948691	1.43571e-71	2.05722e-70
ENSG00000167972	ABCA3	16	2390747	9.78696	0.1191	1.08606	1.45078e-71	2.07669e-70
ENSG00000077585	GPR137B	1	236305832	41.2986	-0.102843	0.931196	1.51451e-71	2.1657e-70
ENSG00000166401	SERPINB8	18	61637159	30.666	0.119252	1.08617	1.71965e-71	2.45654e-70
ENSG00000163611	SPICE1	3	113234034	9.66806	-0.0976697	0.934541	1.77831e-71	2.53776e-70
ENSG00000159214	CCDC24	1	44457031	3.77714	0.107641	1.07746	1.81105e-71	2.58186e-70
ENSG00000067057	PFKP	10	3108525	207.161	-0.119155	0.920727	1.98489e-71	2.82681e-70
ENSG00000158321	AUTS2	7	69063905	20.4144	0.101348	1.07278	2.3422e-71	3.33229e-70
ENSG00000174428	GTF2IRD2B	7	74508364	6.48861	0.0923217	1.06608	2.43478e-71	3.46049e-70
ENSG00000119969	HELLS	10	96305547	54.5367	-0.123693	0.917835	3.39648e-71	4.82245e-70
ENSG00000116679	IVNS1ABP	1	185286461	58.7113	-0.104567	0.930084	3.44712e-71	4.8894e-70
ENSG00000106105	GARS	7	30634297	270.964	-0.0821158	0.944671	3.62736e-71	5.13986e-70
ENSG00000143545	RAB13	1	153958834	62.7825	0.104991	1.07549	3.69075e-71	5.22441e-70
ENSG00000139496	NUPL1	13	25875662	56.5897	-0.11045	0.926299	3.87578e-71	5.48079e-70
ENSG00000120948	TARDBP	1	11072414	171.664	-0.0831567	0.94399	3.99211e-71	5.63961e-70
ENSG00000113810	SMC4	3	160117062	158.597	-0.134054	0.911267	4.16703e-71	5.8808e-70
ENSG00000109466	KLHL2	4	166128770	29.1623	0.100833	1.07239	4.79085e-71	6.75437e-70
ENSG00000153575	TUBGCP5	15	22833395	25.5564	-0.086252	0.941967	5.8172e-71	8.19315e-70
ENSG00000088899	LZTS3;	20	3154192	1.45334	0.125426	1.09083	6.08601e-71	8.56314e-70
ENSG00000162614	NEXN	1	78354198	4.62755	-0.125165	0.916899	6.38019e-71	8.96807e-70
ENSG00000197324	LRP10	14	23340822	85.0051	0.118964	1.08595	6.73423e-71	9.45623e-70
ENSG00000103194	USP10	16	84733584	114.762	-0.0657995	0.955416	7.32982e-71	1.02823e-69
ENSG00000137760	ALKBH8	11	107436472	15.3707	-0.109792	0.926722	7.58532e-71	1.06301e-69
ENSG00000197956	S100A6	1	153508720	88.3041	0.14155	1.10309	7.80254e-71	1.09236e-69
ENSG00000138346	DNA2	10	70231879	35.3228	-0.124779	0.917144	8.15764e-71	1.14093e-69
ENSG00000105928	DFNA5	7	24809244	77.958	-0.0739163	0.950055	8.20196e-71	1.14599e-69
ENSG00000146278	PNRC1	6	89790470	140.044	0.128907	1.09347	8.99977e-71	1.25621e-69
ENSG00000109107	ALDOC	17	26904282	377.036	0.21015	1.15681	9.37314e-71	1.30702e-69
ENSG00000110048	OSBP	11	59383617	80.125	0.0766397	1.05456	9.42361e-71	1.31275e-69
ENSG00000125753	VASP	19	46009837	335.274	-0.110053	0.926554	9.44791e-71	1.31483e-69
ENSG00000169738	DCXR	17	79995608	147.368	0.137391	1.09991	1.00331e-70	1.39489e-69
ENSG00000198001	IRAK4	12	44152747	34.4931	0.089678	1.06413	1.22775e-70	1.70523e-69
ENSG00000121579	NAA50	3	113465147	159.607	-0.114607	0.923634	1.47189e-70	2.0423e-69
ENSG00000115207	GTF3C2	2	27579868	90.7838	-0.0696779	0.952851	1.5046e-70	2.08563e-69
ENSG00000136653	RASSF5	1	206680879	117.487	-0.0691838	0.953177	1.5347e-70	2.12525e-69
ENSG00000134748	PRPF38A	1	52870236	101.009	-0.0733428	0.950433	1.55938e-70	2.15729e-69
ENSG00000172301	COPRS	17	30186356	49.2937	-0.0994358	0.933398	1.61184e-70	2.22767e-69
ENSG00000137207	YIPF3	6	43484728	75.0328	0.0898673	1.06427	1.67715e-70	2.31566e-69
ENSG00000188610	FAM72B	1	120837756	21.453	-0.104114	0.930376	1.69031e-70	2.33153e-69
ENSG00000120860	CCDC53	12	102455927	35.7533	0.0994031	1.07133	1.77919e-70	2.45128e-69
ENSG00000140403	DNAJA4	15	78556428	7.57912	-0.0911787	0.938755	1.78062e-70	2.45128e-69
ENSG00000173848	NET1	10	5454514	46.9837	-0.0931542	0.937471	1.90154e-70	2.61517e-69
ENSG00000123213	NLN	5	65018023	25.1859	-0.0948829	0.936348	2.07171e-70	2.84642e-69
ENSG00000041880	PARP3	3	51976361	35.4889	0.0981094	1.07037	2.1219e-70	2.91253e-69
ENSG00000150938	CRIM1	2	36583069	15.6651	-0.111758	0.925459	2.21736e-70	3.04057e-69
ENSG00000111653	ING4	12	6772314	19.0751	0.098215	1.07045	2.33728e-70	3.20189e-69
ENSG00000105327	BBC3	19	47736023	39.5281	0.154431	1.11298	2.41183e-70	3.3008e-69
ENSG00000134440	NARS	18	55289445	176.02	-0.0925676	0.937852	2.45055e-70	3.35052e-69
ENSG00000125457	MIF4GD	17	73267308	93.6201	0.0966153	1.06926	2.52693e-70	3.45159e-69
ENSG00000163683	SMIM14	4	39640710	97.8697	0.126258	1.09146	2.64523e-70	3.60966e-69
ENSG00000128833	MYO5C	15	52587995	1.73983	-0.103663	0.930667	2.74845e-70	3.74687e-69
ENSG00000181472	ZBTB2	6	151712683	51.1385	-0.104872	0.929888	3.43657e-70	4.68041e-69
ENSG00000129158	SERGEF	11	18034709	15.0546	0.0915172	1.06549	4.00405e-70	5.448e-69
ENSG00000083807	SLC27A5	19	59023780	9.50778	0.116708	1.08426	4.15271e-70	5.64479e-69
ENSG00000103356	EARS2	16	23569052	35.327	-0.080901	0.945467	4.67926e-70	6.35437e-69
ENSG00000146263	MMS22L	6	97731093	8.77918	-0.120004	0.920185	4.93903e-70	6.70065e-69
ENSG00000100600	LGMN	14	93215047	181.949	0.108103	1.07781	4.9549e-70	6.71568e-69
ENSG00000204394	VARS	6	31763730	141.313	-0.141315	0.906693	5.09498e-70	6.89888e-69
ENSG00000164163	ABCE1	4	146019084	174.154	-0.12492	0.917055	5.19609e-70	7.02901e-69
ENSG00000165516	KLHDC2	14	50234326	33.4344	0.0834304	1.05953	5.41482e-70	7.31783e-69
ENSG00000100522	GNPNAT1	14	53258386	76.5631	-0.104201	0.93032	5.47873e-70	7.39708e-69
ENSG00000002834	LASP1	17	37026112	257.679	0.0794281	1.0566	5.59431e-70	7.54587e-69
ENSG00000132475	H3F3B	17	73781974	715.259	0.0782633	1.05575	6.35098e-70	8.55827e-69
ENSG00000143164	DCAF6	1	167905021	62.7939	0.086538	1.06182	6.60908e-70	8.89752e-69
ENSG00000133706	LARS	5	145562223	84.675	-0.0861859	0.94201	6.78963e-70	9.13183e-69
ENSG00000143862	ARL8A	1	202113869	48.7996	0.0966929	1.06932	7.04384e-70	9.46466e-69
ENSG00000163823	CCR1	3	46249887	3.5462	-0.138631	0.908381	7.46398e-70	1.00196e-68
ENSG00000101911	PRPS2	X	12809474	149.598	-0.0840025	0.943437	7.52639e-70	1.00937e-68
ENSG00000160214	RRP1	21	45209394	60.7155	-0.111488	0.925633	7.68353e-70	1.02946e-68
ENSG00000103544	C16orf62	16	19566562	20.1218	0.0735405	1.0523	9.3809e-70	1.25568e-68
ENSG00000179598	PLD6	17	17109629	21.195	-0.0983308	0.934113	1.14849e-69	1.53584e-68
ENSG00000115816	CEBPZ	2	37458856	123.417	-0.102994	0.931099	1.32786e-69	1.77403e-68
ENSG00000128973	CLN6	15	68549549	73.6409	-0.109341	0.927012	1.40821e-69	1.87958e-68
ENSG00000129219	PLD2	17	4710391	11.4923	0.105801	1.07609	1.6473e-69	2.1966e-68
ENSG00000118515	SGK1	6	134639250	10.6085	-0.154144	0.898665	2.14638e-69	2.85939e-68
ENSG00000152455	SUV39H2	10	14920819	35.3455	-0.112972	0.924681	2.23718e-69	2.97753e-68
ENSG00000172738	TMEM217	6	37225931	2.79665	0.0983623	1.07056	2.34424e-69	3.11707e-68
BMRF1		EBV			0.122931	1.08894	2.4583e-69	3.26563e-68
ENSG00000185010	F8	X	154255215	4.38202	0.104922	1.07544	2.53659e-69	3.36644e-68
ENSG00000126246	IGFLR1	19	36233354	75.8269	0.119723	1.08653	2.57554e-69	3.41491e-68
ENSG00000127125	PPCS	1	42921788	61.5156	0.0782696	1.05575	3.21478e-69	4.25845e-68
ENSG00000167208	SNX20	16	50715264	55.3602	0.0792111	1.05644	3.4034e-69	4.50404e-68
ENSG00000254093	PINX1	8	10697394	31.8272	-0.092374	0.937978	3.50982e-69	4.6405e-68
ENSG00000161960	EIF4A1	17	7476024	738.262	-0.0853473	0.942558	3.53817e-69	4.67358e-68
ENSG00000175793	SFN	1	27189633	6.62839	0.128047	1.09281	3.61251e-69	4.76422e-68
ENSG00000011422	PLAUR	19	44174699	6.84948	-0.118785	0.920963	3.61358e-69	4.76422e-68
ENSG00000125166	GOT2	16	58768261	277.185	-0.0626635	0.957495	3.73574e-69	4.92065e-68
ENSG00000137574	TGS1	8	56685701	64.8761	-0.0938328	0.93703	4.11998e-69	5.42167e-68
ENSG00000163597	SNHG16	17	74553848	164.355	-0.0869152	0.941534	4.789e-69	6.29616e-68
ENSG00000116062	MSH6	2	47922669	118.008	-0.089567	0.939805	5.46289e-69	7.17541e-68
ENSG00000115641	FHL2	2	106054970	4.4482	-0.121171	0.919441	6.07277e-69	7.96902e-68
ENSG00000113845	TIMMDC1	3	119217379	78.845	-0.0827122	0.944281	6.23532e-69	8.17468e-68
ENSG00000136156	ITM2B	13	48807294	103.338	0.111324	1.08022	6.41747e-69	8.40562e-68
ENSG00000132763	MMACHC	1	45965725	14.6574	-0.106436	0.92888	6.69258e-69	8.75274e-68
ENSG00000122218	COPA	1	160313190	220.915	0.063637	1.0451	6.69496e-69	8.75274e-68
ENSG00000077721	UBE2A	X	118708501	121.77	0.0948392	1.06795	7.8228e-69	1.02177e-67
ENSG00000164032	H2AFZ	4	100871545	680.637	-0.0905879	0.93914	8.71141e-69	1.13678e-67
ENSG00000154978	VOPP1	7	55640681	273.526	0.0631351	1.04473	9.44063e-69	1.23079e-67
ENSG00000158042	MRPL17	11	6704632	114.736	-0.108176	0.92776	9.63988e-69	1.2556e-67
ENSG00000124181	PLCG1	20	39765600	46.6662	-0.108831	0.927339	1.0797e-68	1.40502e-67
ENSG00000112312	GMNN	6	24775159	73.7597	-0.114536	0.923679	1.24106e-68	1.6135e-67
ENSG00000196550	FAM72A	1	206136916	21.6949	-0.10975	0.926748	1.28393e-68	1.66768e-67
ENSG00000101421	CHMP4B	20	32399110	304.366	0.0774095	1.05512	1.46738e-68	1.9042e-67
ENSG00000196756	SNHG17	20	37063996	27.8462	-0.131382	0.912957	1.76472e-68	2.28794e-67
ENSG00000075624	ACTB	7	5603415	5912.36	-0.169946	0.888876	1.77832e-68	2.30344e-67
ENSG00000065491	TBC1D22B	6	37225548	43.2229	0.0730476	1.05194	1.78608e-68	2.31136e-67
ENSG00000013573	DDX11	12	31226779	31.8776	-0.117247	0.921945	1.97281e-68	2.55066e-67
ENSG00000164136	IL15	4	142557752	8.39324	0.112018	1.08074	1.99013e-68	2.57068e-67
ENSG00000103257	SLC7A5	16	87903094	181.489	-0.163964	0.892569	2.2036e-68	2.8438e-67
ENSG00000148019	CEP78	9	80850978	17.0748	-0.0999323	0.933077	2.2386e-68	2.88631e-67
ENSG00000102970	CCL17	16	57438679	24.23	0.12482	1.09037	3.06835e-68	3.95251e-67
ENSG00000157212	PAXIP1	7	154794794	24.4928	-0.0703328	0.952418	3.10662e-68	3.99813e-67
ENSG00000169442	CD52	1	26644448	291.316	0.13312	1.09666	3.25989e-68	4.19155e-67
ENSG00000105926	MPP6	7	24612887	43.2677	-0.101978	0.931755	3.56817e-68	4.58373e-67
ENSG00000137200	CMTR1	6	37400995	100.9	0.0663838	1.04709	3.66406e-68	4.7026e-67
ENSG00000102804	TSC22D1	13	45151283	4.70281	0.102827	1.07388	3.72029e-68	4.7704e-67
ENSG00000155368	DBI	2	120124497	279.129	0.107851	1.07762	4.32693e-68	5.54322e-67
BSLF2/BMLF1		EBV			0.131403	1.09536	5.12929e-68	6.56511e-67
ENSG00000138668	HNRNPD	4	83295656	227.311	-0.092846	0.937671	5.24317e-68	6.70475e-67
ENSG00000137265	IRF4	6	391739	710.736	0.105397	1.07579	5.3602e-68	6.84817e-67
ENSG00000162063	CCNF	16	2479395	38.8176	-0.117624	0.921705	5.44746e-68	6.95332e-67
ENSG00000242247	ARFGAP3	22	43254112	107.181	0.0796148	1.05674	5.96573e-68	7.60793e-67
ENSG00000085832	EPS15	1	51985000	125.786	0.112654	1.08122	6.01974e-68	7.66983e-67
ENSG00000215883	CYB5RL	1	54665709	4.99241	-0.10073	0.932561	6.55573e-68	8.34517e-67
ENSG00000138459	SLC35A5	3	112280556	22.5633	0.115857	1.08362	6.77041e-68	8.61064e-67
ENSG00000070761	CFAP20	16	58163354	57.0241	-0.0785782	0.94699	7.4175e-68	9.42506e-67
ENSG00000143499	SMYD2	1	214454445	30.0853	-0.0695941	0.952906	7.65942e-68	9.72365e-67
ENSG00000124406	ATP8A1	4	42659122	71.192	0.136103	1.09893	7.85526e-68	9.96325e-67
ENSG00000068971	PPP2R5B	11	64685025	18.3815	0.125107	1.09059	1.13628e-67	1.4399e-66
ENSG00000155465	SLC7A7	14	23299029	19.3227	0.0890696	1.06368	1.16947e-67	1.48062e-66
ENSG00000162813	BPNT1	1	220263804	99.9649	0.079899	1.05694	1.18871e-67	1.50363e-66
ENSG00000168078	PBK	8	27695612	89.1871	-0.119063	0.920786	1.31625e-67	1.66346e-66
ENSG00000113407	TARS	5	33440802	181.204	-0.0775299	0.947679	1.36887e-67	1.7284e-66
ENSG00000164024	METAP1	4	99916771	89.9851	-0.0755635	0.948971	1.42004e-67	1.79139e-66
ENSG00000137135	ARHGEF39	9	35675863	11.1682	-0.102378	0.931497	1.54454e-67	1.9467e-66
ENSG00000183684	ALYREF	17	79849462	293.331	-0.114692	0.92358	1.67093e-67	2.10411e-66
ENSG00000140750	ARHGAP17	16	25026987	68.5005	0.0749628	1.05333	1.78049e-67	2.24007e-66
ENSG00000164088	PPM1M	3	52279841	29.6817	0.096061	1.06885	1.93739e-67	2.43528e-66
ENSG00000132330	SCLY	2	238969530	2.85016	-0.100122	0.932954	1.95841e-67	2.45949e-66
ENSG00000121691	CAT	11	34460472	96.5644	0.0727087	1.05169	2.35322e-67	2.95268e-66
ENSG00000105197	TIMM50	19	39971052	113.605	-0.0959648	0.935646	2.71609e-67	3.40494e-66
ENSG00000132383	RPA1	17	1732996	152.53	-0.0573727	0.961013	2.91431e-67	3.65017e-66
ENSG00000100823	APEX1	14	20923350	442.485	-0.0713609	0.95174	3.11885e-67	3.90288e-66
ENSG00000247982	LINC00926	15	57592563	28.7852	0.157253	1.11516	3.1795e-67	3.97523e-66
ENSG00000113163	COL4A3BP	5	74807963	56.342	0.118679	1.08574	3.43499e-67	4.29083e-66
ENSG00000102181	CD99L2	X	150067289	31.7586	0.0865556	1.06183	4.50681e-67	5.62469e-66
BMRF2		EBV			0.121084	1.08755	4.52281e-67	5.63965e-66
ENSG00000197170	PSMD12	17	65362743	80.1202	-0.0982835	0.934144	4.80582e-67	5.98721e-66
ENSG00000186951	PPARA	22	46546424	8.75385	0.100131	1.07187	4.95844e-67	6.17187e-66
ENSG00000101224	CDC25B	20	3767578	74.073	0.108559	1.07815	5.00124e-67	6.21962e-66
ENSG00000182952	HMGN4	6	26538633	234.479	0.0946327	1.06779	5.46318e-67	6.78809e-66
ENSG00000100219	XBP1	22	29196585	350.286	0.0846295	1.06042	5.46807e-67	6.78815e-66
ENSG00000164048	ZNF589	3	48282590	17.9467	-0.0927255	0.93775	5.57134e-67	6.91024e-66
ENSG00000198585	NUDT16	3	131100515	24.0395	0.0769595	1.05479	5.86137e-67	7.26354e-66
ENSG00000039123	SKIV2L2	5	54603588	73.679	-0.100957	0.932414	6.55339e-67	8.11394e-66
ENSG00000204520	MICA	6	31371356	8.72554	0.0925727	1.06627	6.73943e-67	8.33692e-66
ENSG00000260655	CTA-250D10.23	22	42319104	54.5421	0.112102	1.0808	6.94906e-67	8.58867e-66
ENSG00000135387	CAPRIN1	11	34073230	250.121	-0.0747921	0.949479	7.82698e-67	9.66521e-66
ENSG00000183060	LYSMD4	15	100273766	6.63995	0.0879836	1.06288	8.08202e-67	9.97138e-66
ENSG00000109674	NEIL3	4	178230990	15.3627	-0.0981439	0.934234	8.57135e-67	1.05658e-65
ENSG00000127463	EMC1	1	19578046	32.5341	-0.0663627	0.955043	9.00342e-67	1.10887e-65
ENSG00000175938	ORAI3	16	30960387	33.9426	0.10709	1.07705	1.18218e-66	1.4547e-65
ENSG00000133226	SRRM1	1	24958207	115.236	-0.0857041	0.942325	1.18446e-66	1.45623e-65
ENSG00000068903	SIRT2	19	39390502	20.1444	0.0894963	1.064	1.19012e-66	1.46191e-65
ENSG00000134324	LPIN1	2	11817721	26.5413	0.108042	1.07776	1.26432e-66	1.5517e-65
ENSG00000178695	KCTD12	13	77460540	15.0115	-0.111391	0.925695	1.32989e-66	1.63075e-65
ENSG00000125779	PANK2	20	3869486	29.2381	0.0708384	1.05033	1.35496e-66	1.65989e-65
ENSG00000134955	SLC37A2	11	124932963	8.05782	-0.106396	0.928906	1.35603e-66	1.65989e-65
ENSG00000153107	ANAPC1	2	112642267	44.7214	-0.0959412	0.935662	1.65924e-66	2.02928e-65
ENSG00000033867	SLC4A7	3	27525911	19.9059	-0.139479	0.907847	1.78656e-66	2.18309e-65
ENSG00000102882	MAPK3	16	30134827	36.1089	0.102385	1.07355	1.81293e-66	2.21339e-65
ENSG00000168310	IRF2	4	185395734	142.207	0.0660698	1.04686	1.82724e-66	2.22892e-65
ENSG00000136732	GYPC	2	127413509	69.973	-0.119108	0.920757	1.91815e-66	2.33777e-65
ENSG00000156787	TBC1D31	8	124054208	11.6915	-0.100252	0.93287	1.94631e-66	2.37003e-65
ENSG00000074966	TXK	4	48136273	3.81915	0.107045	1.07702	1.95529e-66	2.37891e-65
ENSG00000073111	MCM2	3	127317066	250.076	-0.119387	0.920579	2.35699e-66	2.86515e-65
ENSG00000175115	PACS1	11	65837834	79.156	0.107616	1.07745	2.85981e-66	3.47336e-65
ENSG00000137133	HINT2	9	35815351	35.5293	0.0950589	1.06811	2.94133e-66	3.56929e-65
ENSG00000008323	PLEKHG6	12	6419602	4.42095	0.102128	1.07336	3.16277e-66	3.83468e-65
ENSG00000011304	PTBP1	19	797075	570.053	-0.102803	0.931222	3.28518e-66	3.97966e-65
ENSG00000120705	ETF1	5	137878989	230.801	-0.0821211	0.944668	3.3397e-66	4.04222e-65
ENSG00000146410	MTFR2	6	136571473	43.8839	-0.0956829	0.935829	3.39974e-66	4.11134e-65
ENSG00000170312	CDK1	10	62538089	123.435	-0.127018	0.915722	3.48598e-66	4.21199e-65
ENSG00000074696	PTPLAD1	15	65822756	50.5806	-0.0832777	0.943911	3.55627e-66	4.29323e-65
ENSG00000105202	FBL	19	40337054	733.297	-0.0896636	0.939742	4.39048e-66	5.29576e-65
ENSG00000174500	GCSAM	3	111852152	173.328	0.0945171	1.06771	4.5445e-66	5.47683e-65
ENSG00000213066	FGFR1OP	6	167412670	25.6322	-0.0907302	0.939047	4.70589e-66	5.66645e-65
ENSG00000089048	ESF1	20	13765532	54.3999	-0.143673	0.905212	5.38313e-66	6.47637e-65
ENSG00000111275	ALDH2	12	112204691	44.8256	0.0994998	1.0714	5.42166e-66	6.51714e-65
ENSG00000106733	NMRK1	9	77703133	10.1196	0.0961182	1.06889	5.65232e-66	6.78859e-65
ENSG00000105576	TNPO2	19	12834825	77.1444	-0.101176	0.932273	5.96873e-66	7.16247e-65
ENSG00000154096	THY1	11	119295695	2.07416	-0.112782	0.924803	6.79694e-66	8.14935e-65
ENSG00000243279	PRAF2	X	48931730	17.6343	0.0998262	1.07164	7.23817e-66	8.67097e-65
ENSG00000115761	NOL10	2	10830101	65.0484	-0.0838874	0.943512	7.65555e-66	9.16314e-65
ENSG00000001036	FUCA2	6	143832827	43.4436	-0.0810788	0.94535	7.96237e-66	9.52226e-65
ENSG00000154328	NEIL2	8	11627148	22.8231	-0.0794972	0.946387	9.05362e-66	1.08181e-64
ENSG00000144381	HSPD1	2	198381461	566.025	-0.107832	0.927981	1.08234e-65	1.29217e-64
ENSG00000111897	SERINC1	6	122792967	116.455	0.112778	1.08131	1.1629e-65	1.38717e-64
ENSG00000255112	CHMP1B	18	11851395	60.3207	0.0830956	1.05929	1.18143e-65	1.40808e-64
ENSG00000116985	BMP8B	1	40254533	11.8533	0.116428	1.08405	1.28228e-65	1.52698e-64
ENSG00000114480	GBE1	3	81811312	188.898	0.104507	1.07513	1.39454e-65	1.65925e-64
ENSG00000067836	ROGDI	16	4852951	33.9629	0.106895	1.07691	1.51095e-65	1.79623e-64
ENSG00000169926	KLF13	15	31619058	106.981	0.0810968	1.05782	1.52443e-65	1.81073e-64
ENSG00000178814	OPLAH	8	145118735	3.65794	0.111685	1.08049	1.71456e-65	2.03484e-64
ENSG00000116922	C1orf109	1	38157914	22.9673	-0.0956719	0.935836	1.73685e-65	2.05955e-64
ENSG00000139636	LMBR1L	12	49504683	14.3139	0.0965464	1.06921	1.76698e-65	2.09351e-64
ENSG00000160211	G6PD	X	153775787	85.0007	0.126589	1.09171	1.90583e-65	2.25611e-64
ENSG00000142945	KIF2C	1	45205490	97.7836	-0.0782011	0.947238	2.10495e-65	2.48973e-64
ENSG00000100614	PPM1A	14	60712470	38.869	0.0964993	1.06918	2.30981e-65	2.72975e-64
ENSG00000065150	IPO5	13	98605912	217.338	-0.0797797	0.946202	2.69096e-65	3.17751e-64
ENSG00000182841	RRP7B	22	42978044	9.90961	-0.106267	0.928989	2.93793e-65	3.46622e-64
ENSG00000150961	SEC24D	4	119759838	53.3428	0.0805807	1.05744	3.09395e-65	3.64722e-64
ENSG00000182224	CYB5D1	17	7761064	16.6734	-0.0870141	0.941469	3.25302e-65	3.83151e-64
ENSG00000153187	HNRNPU	1	245027844	399.067	-0.0712182	0.951834	3.32984e-65	3.9187e-64
ENSG00000135604	STX11	6	144471663	79.7238	0.100233	1.07195	4.00268e-65	4.70659e-64
ENSG00000169231	THBS3	1	155178842	2.86307	0.101846	1.07315	4.29977e-65	5.05169e-64
ENSG00000083454	P2RX5	17	3599698	16.5691	0.108925	1.07842	4.6518e-65	5.46071e-64
ENSG00000108239	TBC1D12	10	96162261	6.90815	0.106079	1.0763	4.95983e-65	5.81744e-64
ENSG00000138443	ABI2	2	204192942	23.087	-0.0731678	0.950549	5.44894e-65	6.38577e-64
ENSG00000214655	ZSWIM8	10	75545340	43.8968	0.11502	1.08299	5.45951e-65	6.39283e-64
ENSG00000114796	KLHL24	3	183353356	3.99478	0.102639	1.07374	5.83741e-65	6.82962e-64
ENSG00000035499	DEPDC1B	5	59996017	44.649	-0.102788	0.931232	5.99976e-65	7.01372e-64
ENSG00000015475	BID	22	18257536	59.1134	-0.100909	0.932446	6.44784e-65	7.53125e-64
ENSG00000153214	TMEM87B	2	112812800	46.9552	0.103772	1.07458	6.68963e-65	7.80717e-64
ENSG00000116221	MRPL37	1	54649714	266.385	-0.0816064	0.945005	6.76162e-65	7.88462e-64
ENSG00000215845	TSTD1	1	161008780	49.1668	0.107466	1.07733	7.29404e-65	8.49841e-64
ENSG00000115267	IFIH1	2	163175213	124.629	0.0862517	1.06161	7.58264e-65	8.82733e-64
ENSG00000149182	ARFGAP2	11	47198676	74.9982	0.0753946	1.05365	8.02338e-65	9.33267e-64
ENSG00000239672	NME1	17	49230897	120.933	-0.116294	0.922554	9.69628e-65	1.12692e-63
ENSG00000100365	NCF4	22	37257030	64.5117	-0.114228	0.923877	1.06054e-64	1.23156e-63
ENSG00000171241	SHCBP1	16	46655538	98.0214	-0.0967401	0.935144	1.0915e-64	1.26647e-63
ENSG00000146670	CDCA5	11	64851636	114.976	-0.0891608	0.940069	1.17692e-64	1.36445e-63
ENSG00000095002	MSH2	2	47630108	112.233	-0.0945611	0.936557	1.24161e-64	1.43825e-63
ENSG00000125741	OPA3	19	46105470	24.4564	0.077193	1.05496	1.49136e-64	1.72614e-63
ENSG00000101057	MYBL2	20	42295754	430.743	-0.124105	0.917573	1.52993e-64	1.76932e-63
ENSG00000168591	TMUB2	17	42264338	44.6007	0.0887282	1.06343	1.65399e-64	1.91122e-63
ENSG00000112893	MAN2A1	5	109025067	24.3375	0.116019	1.08374	1.72182e-64	1.98796e-63
ENSG00000108771	DHX58	17	40264751	24.4806	0.104807	1.07535	1.72644e-64	1.99165e-63
ENSG00000175592	FOSL1	11	65668044	11.6003	-0.109297	0.92704	1.74844e-64	2.01537e-63
ENSG00000133302	ANKRD32	5	93954052	12.0529	-0.119585	0.920452	2.00937e-64	2.31424e-63
ENSG00000167642	SPINT2	19	38734675	27.3328	0.102322	1.0735	2.19216e-64	2.52269e-63
ENSG00000175309	PHYKPL	5	177659792	11.8172	0.0976447	1.07003	2.28676e-64	2.6294e-63
ENSG00000163795	ZNF513	2	27603657	26.1315	0.114342	1.08248	2.45542e-64	2.82102e-63
ENSG00000125731	SH2D3A	19	6767599	15.3602	0.118804	1.08583	2.5564e-64	2.93463e-63
ENSG00000108064	TFAM	10	60144782	120.452	-0.117492	0.921789	2.85924e-64	3.27959e-63
ENSG00000225733	FGD5-AS1	3	14989931	105.86	0.0779754	1.05554	2.92824e-64	3.35599e-63
ENSG00000135048	TMEM2	9	74431606	7.81086	-0.109637	0.926821	3.04356e-64	3.48532e-63
ENSG00000256043	CTSO	4	156875069	31.6326	0.100317	1.07201	3.12473e-64	3.57534e-63
ENSG00000099365	STX1B	16	31021949	1.50984	0.10076	1.07234	3.1932e-64	3.65071e-63
ENSG00000134490	TMEM241	18	21017925	13.5389	-0.0825389	0.944394	3.46808e-64	3.96175e-63
ENSG00000168003	SLC3A2	11	62623518	121.547	-0.108282	0.927692	3.77043e-64	4.30363e-63
ENSG00000132646	PCNA	20	5107272	1109.61	-0.0884228	0.94055	3.91407e-64	4.46395e-63
ENSG00000139644	TMBIM6	12	50101508	326.528	0.0656714	1.04657	4.29314e-64	4.8923e-63
ENSG00000100104	SRRD	22	26879843	55.5015	-0.0728518	0.950757	4.58822e-64	5.22431e-63
ENSG00000005844	ITGAL	16	30483979	93.5442	0.102723	1.0738	5.36014e-64	6.0983e-63
ENSG00000107951	MTPAP	10	30663377	16.6316	-0.0873259	0.941266	5.54853e-64	6.30752e-63
ENSG00000102743	SLC25A15	13	41363548	37.1763	-0.0759783	0.948699	5.64092e-64	6.40735e-63
ENSG00000118193	KIF14	1	200589862	23.3878	-0.140475	0.90722	5.90993e-64	6.70748e-63
ENSG00000108883	EFTUD2	17	42977030	211.39	-0.0658869	0.955358	5.92446e-64	6.71853e-63
ENSG00000068654	POLR1A	2	86333278	38.5262	-0.107563	0.928155	6.02641e-64	6.82863e-63
ENSG00000132824	SERINC3	20	43150750	84.0509	0.081591	1.05818	6.47135e-64	7.32688e-63
ENSG00000093183	SEC22C	3	42642572	33.8599	0.0686096	1.04871	6.56662e-64	7.42875e-63
ENSG00000126261	UBA2	19	34919257	247.261	-0.0800313	0.946037	6.66983e-64	7.53944e-63
ENSG00000187678	SPRY4	5	141706020	4.18677	-0.126202	0.91624	6.91608e-64	7.81149e-63
ENSG00000177192	PUS1	12	132413745	45.2809	-0.114169	0.923914	8.11863e-64	9.16236e-63
ENSG00000170191	NANP	20	25604811	9.95151	-0.0990589	0.933642	8.70554e-64	9.81682e-63
ENSG00000080839	RBL1	20	35724398	36.0407	-0.105412	0.92954	9.39808e-64	1.05893e-62
ENSG00000142539	CTD-2545M3.6	19	50919056	152.086	0.124049	1.08979	9.67834e-64	1.08963e-62
ENSG00000164615	CAMLG	5	134074191	72.3294	0.0826727	1.05898	1.00393e-63	1.12937e-62
ENSG00000108061	SHOC2	10	112679301	147.436	0.115506	1.08336	1.02076e-63	1.14737e-62
ENSG00000077312	SNRPA	19	41256542	301.122	-0.100103	0.932966	1.07226e-63	1.2043e-62
ENSG00000196305	IARS	9	95056038	207.896	-0.0744457	0.949707	1.11963e-63	1.25649e-62
ENSG00000253125	RP11-459E5.1	8	22547663	11.5789	-0.0958206	0.93574	1.39673e-63	1.56621e-62
ENSG00000136875	PRPF4	9	116037623	85.8158	-0.0629808	0.957284	1.41876e-63	1.58964e-62
ENSG00000177225	PDDC1	11	777488	29.0085	-0.111262	0.925778	1.56052e-63	1.74709e-62
ENSG00000215784	FAM72D	1	143913143	28.0195	-0.104247	0.93029	1.72947e-63	1.93363e-62
ENSG00000155438	NIFK	2	122494499	130.303	-0.102239	0.931586	1.7299e-63	1.93363e-62
ENSG00000182944	EWSR1	22	29663998	127.954	-0.0817149	0.944934	1.871e-63	2.08969e-62
ENSG00000213145	CRIP1	14	105952654	11.1058	0.112836	1.08135	1.98055e-63	2.21027e-62
ENSG00000137275	RIPK1	6	3064225	19.6658	0.0818863	1.0584	2.02383e-63	2.25679e-62
ENSG00000167491	GATAD2A	19	19496635	73.3667	-0.0970283	0.934957	2.04618e-63	2.27989e-62
ENSG00000090273	NUDC	1	27226729	179.359	-0.0940491	0.93689	2.1322e-63	2.37385e-62
ENSG00000186792	HYAL3	3	50336899	10.9519	0.0972277	1.06972	2.14506e-63	2.38627e-62
ENSG00000254682	RP11-660L16.2	11	71159720	14.9651	0.0933864	1.06687	2.1817e-63	2.42511e-62
ENSG00000167895	TMC8	17	76126851	129.165	-0.122222	0.918771	2.41605e-63	2.68348e-62
ENSG00000168394	TAP1	6	32821755	327.973	0.0898333	1.06425	2.49643e-63	2.77057e-62
ENSG00000172663	TMEM134	11	67236743	21.119	0.111431	1.0803	2.75805e-63	3.05849e-62
ENSG00000118308	LRMP	12	25173936	188.522	0.104379	1.07503	2.8285e-63	3.13413e-62
ENSG00000157557	ETS2	21	40177231	7.20188	-0.0989059	0.933741	2.85566e-63	3.16174e-62
ENSG00000160818	GPATCH4	1	156571288	63.9905	-0.106018	0.929149	2.954e-63	3.26803e-62
ENSG00000260077	RP11-254F7.2	2	10180790	3.17756	0.102229	1.07343	2.97119e-63	3.28446e-62
ENSG00000102796	DHRS12	13	52378293	8.11349	0.0889398	1.06359	3.05485e-63	3.37428e-62
ENSG00000108557	RAI1	17	17584787	24.423	-0.147145	0.903036	3.25355e-63	3.59094e-62
ENSG00000145191	EIF2B5	3	183852826	53.7153	-0.0641525	0.956507	3.68023e-63	4.05867e-62
ENSG00000175727	MLXIP	12	122516628	4.68491	-0.100363	0.932798	4.32204e-63	4.76274e-62
ENSG00000243646	IL10RB	21	34638663	73.5223	0.0795634	1.0567	4.63636e-63	5.1051e-62
ENSG00000101003	GINS1	20	25388363	49.2807	-0.105036	0.929782	4.77259e-63	5.25097e-62
ENSG00000188312	CENPP	9	95087766	9.5727	-0.0765839	0.9483	4.82122e-63	5.30032e-62
ENSG00000089280	FUS	16	31191431	181.342	-0.0926854	0.937776	4.88697e-63	5.3684e-62
ENSG00000166333	ILK	11	6624961	116.357	0.0796787	1.05678	4.92597e-63	5.40701e-62
ENSG00000039068	CDH1	16	68771128	11.9887	0.117934	1.08518	4.99231e-63	5.47554e-62
ENSG00000140941	MAP1LC3B	16	87417601	67.9704	0.0947881	1.06791	5.33837e-63	5.85052e-62
ENSG00000151465	CDC123	10	12237964	235.824	-0.0674281	0.954338	5.66906e-63	6.20809e-62
ENSG00000164941	INTS8	8	95825539	39.8743	-0.0876238	0.941071	6.1567e-63	6.73684e-62
ENSG00000143614	GATAD2B	1	153895451	40.9043	0.0845805	1.06038	6.82148e-63	7.45844e-62
ENSG00000097033	SH3GLB1	1	87170259	82.7869	0.092015	1.06586	6.92406e-63	7.56469e-62
ENSG00000159593	NAE1	16	66907159	75.5596	-0.0967771	0.93512	7.03397e-63	7.6788e-62
ENSG00000092470	WDR76	15	44119161	60.8868	-0.0960249	0.935607	7.19259e-63	7.84585e-62
ENSG00000162736	NCSTN	1	160313062	97.4373	0.0632247	1.0448	7.24146e-63	7.89303e-62
ENSG00000132313	MRPL35	2	86426478	74.781	-0.0831174	0.944016	7.43124e-63	8.09359e-62
ENSG00000176890	TYMS	18	657604	898.933	-0.0764467	0.948391	8.13832e-63	8.85681e-62
ENSG00000161542	PRPSAP1	17	74380602	35.7765	0.0736261	1.05236	9.57239e-63	1.04094e-61
ENSG00000067533	RRP15	1	218458629	19.2729	-0.106102	0.929095	1.04595e-62	1.13653e-61
ENSG00000126581	BECN1	17	40985367	140.553	0.0581918	1.04116	1.07585e-62	1.16811e-61
ENSG00000066827	ZFAT	8	135725292	50.7342	0.0890107	1.06364	1.10464e-62	1.19844e-61
ENSG00000174013	FBXO45	3	196295482	30.7007	-0.0948499	0.93637	1.16903e-62	1.26733e-61
ENSG00000187833	C2orf78	2	74011316	1.40499	0.104603	1.0752	1.29038e-62	1.39779e-61
ENSG00000172661	FAM21C	10	46222648	41.7522	0.0779426	1.05551	1.3479e-62	1.45898e-61
ENSG00000184545	DUSP8	11	1593150	0.870163	0.100325	1.07201	1.57925e-62	1.70808e-61
ENSG00000177311	ZBTB38	3	141043055	54.0347	0.120114	1.08682	1.59666e-62	1.72557e-61
ENSG00000174669	SLC29A2	11	66139685	22.384	0.116111	1.08381	1.60766e-62	1.73613e-61
ENSG00000162769	FLVCR1	1	213031597	29.3369	0.0858455	1.06131	1.70158e-62	1.83614e-61
ENSG00000197442	MAP3K5	6	137113656	100.378	0.0846622	1.06044	1.76897e-62	1.90739e-61
ENSG00000121057	AKAP1	17	55162453	48.2505	-0.0748592	0.949435	1.9186e-62	2.06714e-61
ENSG00000171490	RSL1D1	16	11945442	256.222	-0.0859236	0.942181	2.00252e-62	2.1559e-61
ENSG00000006831	ADIPOR2	12	1797740	86.5166	0.0653314	1.04633	2.01253e-62	2.16451e-61
ENSG00000117597	DIEXF	1	210001352	17.9404	-0.0844806	0.943124	2.01361e-62	2.16451e-61
ENSG00000104980	TIMM44	19	8008805	114.303	-0.100064	0.932991	2.13961e-62	2.2982e-61
ENSG00000145332	KLHL8	4	88161466	14.9123	-0.104191	0.930326	2.4991e-62	2.68228e-61
ENSG00000084774	CAD	2	27440258	120.028	-0.131196	0.913074	2.73768e-62	2.9361e-61
ENSG00000011376	LARS2	3	45429998	49.9531	-0.0705915	0.952247	2.74893e-62	2.94591e-61
ENSG00000227057	WDR46	6	33257304	121.995	-0.0848968	0.942852	2.86775e-62	3.0709e-61
ENSG00000198879	SFMBT2	10	7453450	26.3944	-0.0972561	0.934809	2.87383e-62	3.07506e-61
ENSG00000101017	CD40	20	44746911	95.3902	0.0928464	1.06647	2.93562e-62	3.13879e-61
ENSG00000166803	KIAA0101	15	64679886	168.942	-0.111224	0.925802	2.94428e-62	3.14564e-61
ENSG00000116132	PRRX1	1	170631869	14.6285	0.114881	1.08289	3.16863e-62	3.38277e-61
ENSG00000122034	GTF3A	13	27998681	229.592	-0.0765661	0.948312	3.81309e-62	4.06769e-61
ENSG00000083223	ZCCHC6	9	88969369	41.0221	0.0981793	1.07042	4.32125e-62	4.60627e-61
ENSG00000115163	CENPA	2	26987157	49.5915	-0.0871717	0.941366	4.9297e-62	5.25086e-61
ENSG00000173715	C11orf80	11	66511922	10.0786	0.0864741	1.06177	5.24663e-62	5.5842e-61
ENSG00000155561	NUP205	7	135242667	113.29	-0.087634	0.941065	5.40995e-62	5.75366e-61
ENSG00000218510	LINC00339	1	22351681	28.9664	0.0839591	1.05992	5.69026e-62	6.04719e-61
ENSG00000181418	DDN	12	49393092	11.4345	-0.0993816	0.933433	6.74254e-62	7.16006e-61
ENSG00000196275	GTF2IRD2	7	74267847	6.45776	0.0937269	1.06712	6.78278e-62	7.19734e-61
ENSG00000155380	SLC16A1	1	113499635	80.1409	-0.0885846	0.940445	6.81326e-62	7.22422e-61
ENSG00000182199	SHMT2	12	57623110	201.084	-0.091437	0.938587	7.33189e-62	7.76826e-61
ENSG00000084676	NCOA1	2	24714783	48.0196	0.0923436	1.0661	8.4316e-62	8.92668e-61
ENSG00000122224	LY9	1	160765864	13.1049	-0.103229	0.930947	8.53716e-62	9.03162e-61
ENSG00000105821	DNAJC2	7	102985320	35.9766	-0.112421	0.925034	9.38789e-62	9.92414e-61
ENSG00000160223	ICOSLG	21	45660849	33.4289	-0.109325	0.927022	9.9874e-62	1.05499e-60
ENSG00000117461	PIK3R3	1	46642160	35.4628	0.0871309	1.06226	1.01272e-61	1.06896e-60
ENSG00000109133	TMEM33	4	41937137	23.389	-0.101241	0.93223	1.05888e-61	1.11684e-60
ENSG00000135521	LTV1	6	144164481	138.342	-0.0927293	0.937747	1.06717e-61	1.12474e-60
ENSG00000186522	2022-09-10	2	110371783	57.4129	0.10425	1.07494	1.14679e-61	1.20747e-60
ENSG00000089057	SLC23A2	20	4990939	16.8938	-0.0937415	0.937089	1.14739e-61	1.20747e-60
ENSG00000114902	SPCS1	3	52738971	211.081	0.0832165	1.05938	1.19624e-61	1.25794e-60
ENSG00000017483	SLC38A5	X	48328644	79.523	-0.107467	0.928217	1.22151e-61	1.28354e-60
ENSG00000166471	TMEM41B	11	9336327	23.3304	0.103879	1.07466	1.2546e-61	1.31733e-60
ENSG00000173276	ZBTB21	21	43430496	15.1495	0.114241	1.08241	1.32503e-61	1.39024e-60
ENSG00000106991	ENG	9	130617035	22.4766	-0.1246	0.917258	1.34614e-61	1.41133e-60
ENSG00000119655	NPC2	14	74960880	59.0489	0.088571	1.06332	1.41722e-61	1.48475e-60
ENSG00000131725	WDR44	X	117480036	29.7435	0.0965071	1.06918	1.50052e-61	1.57084e-60
ENSG00000110713	NUP98	11	3819022	64.3693	-0.0705093	0.952302	1.52778e-61	1.59819e-60
ENSG00000213722	DDAH2	6	31698394	8.45304	0.113513	1.08186	1.54195e-61	1.61181e-60
ENSG00000164292	RHOBTB3	5	95049226	10.1601	-0.108158	0.927772	1.58786e-61	1.65856e-60
ENSG00000125454	SLC25A19	17	73285591	65.4824	-0.0941992	0.936792	1.717e-61	1.79212e-60
ENSG00000141699	FAM134C	17	40762641	67.7346	0.0903694	1.06464	1.78564e-61	1.86237e-60
ENSG00000105246	EBI3	19	4229495	492.522	0.133241	1.09675	1.87542e-61	1.95456e-60
ENSG00000100097	LGALS1	22	38071615	639.687	0.145494	1.10611	1.90872e-61	1.98779e-60
ENSG00000187522	HSPA14	10	14880163	46.5391	-0.0786038	0.946974	1.92069e-61	1.99877e-60
ENSG00000185862	EVI2B	17	29641130	202.231	0.113731	1.08202	1.92466e-61	2.00129e-60
ENSG00000123836	PFKFB2	1	207222801	4.06681	0.10019	1.07191	1.92596e-61	2.00129e-60
ENSG00000163781	TOPBP1	3	133380737	97.3874	-0.0882443	0.940667	1.97123e-61	2.04681e-60
ENSG00000131871	VIMP	15	101817705	54.6265	0.0900005	1.06437	1.98088e-61	2.05531e-60
ENSG00000075218	GTSE1	22	46692638	56.9707	-0.0892837	0.939989	2.09892e-61	2.17617e-60
ENSG00000100441	KHNYN	14	24898492	56.6388	0.0684348	1.04858	2.16331e-61	2.24128e-60
ENSG00000174004	NRROS	3	196366557	56.1982	-0.118628	0.921063	2.16674e-61	2.24318e-60
ENSG00000172070	SRXN1	20	656444	14.0863	-0.09486	0.936363	2.29287e-61	2.37201e-60
ENSG00000025708	TYMP	22	50968485	84.285	0.162711	1.11939	2.54427e-61	2.63014e-60
ENSG00000211898	IGHD	14	106312010	356.316	0.140661	1.10241	2.59835e-61	2.68406e-60
ENSG00000153029	MR1	1	181003067	27.0146	0.0780496	1.05559	2.62964e-61	2.71439e-60
ENSG00000107077	KDM4C	9	6720863	20.1777	0.0792395	1.05646	2.74982e-61	2.83636e-60
ENSG00000081052	COL4A4	2	228028829	5.43661	0.095794	1.06865	2.9188e-61	3.00844e-60
ENSG00000111490	TBC1D30	12	65174589	11.1521	0.0942356	1.0675	2.94228e-61	3.03042e-60
ENSG00000102699	PARP4	13	25086948	124.276	0.083118	1.0593	3.45529e-61	3.55619e-60
ENSG00000162419	GMEB1	1	28995244	13.4177	-0.0794759	0.946401	3.64902e-61	3.75282e-60
ENSG00000178105	DDX10	11	108535752	24.456	-0.0811608	0.945297	3.65574e-61	3.75697e-60
ENSG00000148296	SURF6	9	136203235	64.1803	-0.110973	0.925963	3.75127e-61	3.85233e-60
ENSG00000137752	CASP1	11	104972158	38.4327	-0.0894366	0.93989	3.98499e-61	4.08935e-60
ENSG00000185033	SEMA4B	15	90703836	12.7425	0.11629	1.08394	4.16116e-61	4.26702e-60
ENSG00000176903	PNMA1	14	74181128	62.8783	0.0776371	1.05529	4.25667e-61	4.36176e-60
ENSG00000175224	ATG13	11	46638826	44.6552	0.058152	1.04113	4.32691e-61	4.43051e-60
ENSG00000079263	SP140	2	231067826	61.5101	-0.0688224	0.953416	4.76475e-61	4.87527e-60
ENSG00000127423	AUNIP	1	26185903	17.324	-0.0856268	0.942375	4.89866e-61	5.00863e-60
ENSG00000168300	PCMTD1	8	52811735	14.4172	0.11904	1.08601	5.15632e-61	5.26824e-60
ENSG00000135898	GPR55	2	231825781	26.7826	-0.109723	0.926766	5.45908e-61	5.5735e-60
ENSG00000175198	PCCA	13	100741269	11.8059	0.0862225	1.06159	6.18082e-61	6.30579e-60
ENSG00000116678	LEPR	1	65886248	1.33512	0.0937636	1.06715	6.79921e-61	6.93163e-60
ENSG00000040275	SPDL1	5	169010638	51.9405	-0.0940794	0.93687	6.87666e-61	7.00551e-60
ENSG00000143748	NVL	1	224518089	31.1845	-0.067319	0.95441	6.93852e-61	7.06339e-60
ENSG00000130304	SLC27A1	19	17579578	5.00391	0.101656	1.073	7.65608e-61	7.78822e-60
ENSG00000181481	RNF135	17	29295803	35.0408	0.0714484	1.05077	8.25845e-61	8.39489e-60
ENSG00000145819	ARHGAP26	5	142149949	20.1486	0.0750768	1.05342	8.44338e-61	8.57666e-60
ENSG00000089289	IGBP1	X	69353299	139.288	0.0750571	1.0534	8.6975e-61	8.82841e-60
ENSG00000034713	GABARAPL2	16	75600249	109.197	0.0845936	1.06039	1.00121e-60	1.01555e-59
ENSG00000100473	COCH	14	31343720	49.6479	-0.0740213	0.949986	1.384e-60	1.4028e-59
ENSG00000143476	DTL	1	212208919	95.2499	-0.104995	0.929808	1.56698e-60	1.58712e-59
ENSG00000140367	UBE2Q2	15	76135622	47.5862	0.0947053	1.06785	1.57647e-60	1.59558e-59
ENSG00000198816	ZNF358	19	7580178	40.7149	0.124477	1.09011	1.59155e-60	1.60968e-59
ENSG00000110108	TMEM109	11	60681346	144.068	-0.102361	0.931507	1.85175e-60	1.8715e-59
ENSG00000111452	GPR133	12	131438452	2.22308	0.0956484	1.06855	1.86963e-60	1.88821e-59
ENSG00000141456	PELP1	17	4607632	83.2094	-0.106868	0.928602	2.00348e-60	2.02193e-59
ENSG00000140553	UNC45A	15	91473410	40.5025	0.0922448	1.06603	2.00864e-60	2.02568e-59
ENSG00000124201	ZNFX1	20	47894963	29.1092	0.0967247	1.06934	2.03694e-60	2.05275e-59
ENSG00000166166	TRMT61A	14	103995521	28.5413	-0.147076	0.903079	2.05992e-60	2.07441e-59
ENSG00000204161	C10orf128	10	50396630	18.6208	-0.0852913	0.942594	2.0636e-60	2.07663e-59
ENSG00000163428	LRRC58	3	120068186	58.5294	-0.123136	0.91819	2.18451e-60	2.19673e-59
ENSG00000108788	MLX	17	40719086	87.9574	-0.0728717	0.950744	2.60202e-60	2.61469e-59
ENSG00000100060	MFNG	22	37882439	108.221	-0.116162	0.922639	2.71143e-60	2.72269e-59
ENSG00000107829	FBXW4	10	103455052	32.0825	0.0912306	1.06528	2.83631e-60	2.84605e-59
ENSG00000132906	CASP9	1	15853029	7.34056	0.075894	1.05401	3.00529e-60	3.01346e-59
ENSG00000122965	RBM19	12	114404176	49.8228	-0.085056	0.942748	3.24143e-60	3.24791e-59
ENSG00000072954	TMEM38A	19	16771938	52.4288	0.0931053	1.06666	3.35734e-60	3.36165e-59
ENSG00000196937	FAM3C	7	121036418	99.6243	0.0997589	1.07159	3.3786e-60	3.38052e-59
ENSG00000100353	EIF3D	22	36925483	323.291	-0.0603521	0.95903	3.53918e-60	3.53867e-59
ENSG00000179523	EIF3J-AS1	15	44829121	5.32256	0.0842976	1.06017	3.59151e-60	3.58844e-59
ENSG00000153395	LPCAT1	5	1524092	184.363	0.0836611	1.0597	3.67738e-60	3.67162e-59
ENSG00000124356	STAMBP	2	74056086	38.8105	0.0679252	1.04821	3.75446e-60	3.74591e-59
ENSG00000101413	RPRD1B	20	36661948	53.4462	-0.0735959	0.950267	3.85487e-60	3.84336e-59
ENSG00000112110	MRPL18	6	160210844	142.421	-0.0819665	0.944769	4.25667e-60	4.24095e-59
ENSG00000167740	CYB5D2	17	4046462	21.2127	0.0869007	1.06209	4.71047e-60	4.68975e-59
ENSG00000144120	TMEM177	2	120436743	18.089	-0.0970687	0.934931	5.33336e-60	5.30612e-59
ENSG00000130813	C19orf66	19	10196798	87.1405	0.0869909	1.06215	6.10106e-60	6.0656e-59
ENSG00000080824	HSP90AA1	14	102606036	1688.82	-0.0998637	0.933121	6.15415e-60	6.11405e-59
ENSG00000103423	DNAJA3	16	4475806	63.2492	-0.0718375	0.951425	6.31397e-60	6.26839e-59
ENSG00000196591	HDAC2	6	114332472	39.1117	-0.0754976	0.949015	6.96911e-60	6.91391e-59
ENSG00000248835	AL357673.1	1	54637997	9.15474	-0.0829208	0.944144	8.72808e-60	8.65283e-59
ENSG00000060642	PIGV	1	27113963	19.3369	0.0809525	1.05772	8.93293e-60	8.84966e-59
ENSG00000057252	SOAT1	1	179262925	46.7481	-0.0924278	0.937943	9.47229e-60	9.37737e-59
ENSG00000089159	PXN	12	120703574	20.1233	0.104794	1.07534	9.80274e-60	9.69766e-59
ENSG00000131242	RAB11FIP4	17	29718642	9.05813	0.0832064	1.05937	1.05593e-59	1.04387e-58
ENSG00000149554	CHEK1	11	125495036	51.0357	-0.0939841	0.936932	1.20891e-59	1.19427e-58
ENSG00000078369	GNB1	1	1822495	276.631	0.0486109	1.03427	1.29596e-59	1.27936e-58
ENSG00000110092	CCND1	11	69455855	10.2981	-0.0958655	0.935711	1.46266e-59	1.44262e-58
ENSG00000136718	IMP4	2	131099798	104.166	-0.0806553	0.945628	1.4634e-59	1.44262e-58
ENSG00000147509	RGS20	8	54764368	24.2701	0.0807717	1.05758	1.48759e-59	1.46544e-58
ENSG00000110514	MADD	11	47290712	29.8112	0.0860117	1.06143	1.69712e-59	1.67068e-58
ENSG00000143624	INTS3	1	153700543	68.1799	0.0721872	1.05131	2.14579e-59	2.10942e-58
ENSG00000139514	SLC7A1	13	30169825	82.9516	-0.0945699	0.936551	2.14581e-59	2.10942e-58
ENSG00000156802	ATAD2	8	124428590	81.8535	-0.106886	0.92859	2.22e-59	2.18082e-58
ENSG00000175348	TMEM9B	11	8986558	60.3459	0.0795835	1.05671	2.30214e-59	2.25993e-58
ENSG00000135316	SYNCRIP	6	86353510	219.246	-0.0857749	0.942278	2.35012e-59	2.30542e-58
ENSG00000148832	PAOX	10	135192695	24.8947	0.102516	1.07364	2.40719e-59	2.35825e-58
ENSG00000204947	ZNF425	7	148823438	2.63484	0.0872962	1.06238	2.40733e-59	2.35825e-58
ENSG00000073331	ALPK1	4	113206665	9.39802	0.0923366	1.0661	2.51356e-59	2.46059e-58
ENSG00000051596	THOC3	5	175461683	61.3211	-0.0761424	0.948591	2.67674e-59	2.6185e-58
ENSG00000104154	SLC30A4	15	45815005	2.24353	0.100939	1.07247	2.74496e-59	2.68337e-58
ENSG00000176148	TCP11L1	11	33060963	14.6036	0.0769202	1.05476	2.75025e-59	2.68667e-58
ENSG00000242485	MRPL20	1	1342693	105.542	-0.0766446	0.948261	2.79794e-59	2.73135e-58
ENSG00000147010	SH3KBP1	X	19905719	232.513	0.0564314	1.03989	2.85196e-59	2.78215e-58
ENSG00000205937	RNPS1	16	2318413	102.996	-0.0751057	0.949273	3.01091e-59	2.93516e-58
ENSG00000166025	AMOTL1	11	94439597	8.34733	-0.0966222	0.93522	3.02696e-59	2.94876e-58
ENSG00000196449	YRDC	1	38273857	112.232	-0.091095	0.93881	3.06209e-59	2.98092e-58
ENSG00000145386	CCNA2	4	122745087	208.679	-0.0934425	0.937284	3.48127e-59	3.38663e-58
ENSG00000137267	TUBB2A	6	3157760	106.522	0.147338	1.10752	3.4865e-59	3.38937e-58
ENSG00000181924	COA4	11	73588033	68.289	-0.0962024	0.935492	3.56199e-59	3.46036e-58
ENSG00000124214	STAU1	20	47804904	155.37	0.0616041	1.04363	3.6435e-59	3.53709e-58
ENSG00000119684	MLH3	14	75518235	11.1149	-0.0960145	0.935614	3.70508e-59	3.59439e-58
ENSG00000104064	GABPB1	15	50647605	32.956	-0.0769403	0.948066	3.76286e-59	3.64792e-58
ENSG00000144843	ADPRH	3	119298115	51.3326	0.0705468	1.05011	3.86526e-59	3.74461e-58
ENSG00000101391	CDK5RAP1	20	31989367	31.0825	-0.0665718	0.954904	3.92788e-59	3.80264e-58
ENSG00000247077	PGAM5	12	133287405	103.204	-0.0953098	0.936071	3.98709e-59	3.8573e-58
ENSG00000154743	TSEN2	3	12525931	9.55141	-0.0801939	0.94593	4.01805e-59	3.88458e-58
ENSG00000167930	ITFG3	16	284545	38.8423	0.106698	1.07676	4.10022e-59	3.96129e-58
ENSG00000136153	LMO7	13	76194570	33.1304	0.0896106	1.06408	4.13441e-59	3.99157e-58
ENSG00000106348	IMPDH1	7	128050306	68.1839	-0.115161	0.923279	4.18923e-59	4.04172e-58
ENSG00000064763	FAR2	12	29302036	11.398	-0.0866852	0.941684	4.44674e-59	4.2872e-58
ENSG00000063660	GPC1	2	241375088	0.922506	0.099237	1.07121	4.61443e-59	4.44582e-58
ENSG00000100867	DHRS2	14	24099324	1.91294	0.0954332	1.06839	4.9031e-59	4.72071e-58
ENSG00000198467	TPM2	9	35691017	4.42058	-0.123359	0.918048	4.91029e-59	4.72439e-58
ENSG00000127863	TNFRSF19	13	24144509	30.89	0.0881575	1.06301	5.02931e-59	4.83558e-58
ENSG00000113739	STC2	5	172756506	18.1375	-0.129635	0.914063	5.10048e-59	4.90066e-58
ENSG00000160746	ANO10	3	43733086	22.3576	0.0727987	1.05176	5.39876e-59	5.1837e-58
ENSG00000198964	SGMS1	10	52384923	81.2592	0.0849094	1.06062	5.57166e-59	5.34605e-58
ENSG00000170571	EMB	5	49739082	50.4549	-0.106764	0.928669	6.0958e-59	5.84496e-58
ENSG00000124151	NCOA3	20	46130601	137.199	0.10085	1.0724	6.49735e-59	6.22574e-58
ENSG00000090863	GLG1	16	74641012	45.0579	0.0691703	1.04911	6.65547e-59	6.36878e-58
ENSG00000081692	JMJD4	1	227923112	31.6413	-0.115728	0.922916	6.65571e-59	6.36878e-58
ENSG00000170915	PAQR8	6	52226219	26.6955	0.0955348	1.06846	6.92748e-59	6.62431e-58
ENSG00000151725	CENPU	4	185655287	116.018	-0.113504	0.92434	7.18621e-59	6.86704e-58
ENSG00000071242	RPS6KA2	6	167319939	16.0076	0.0889828	1.06362	8.33822e-59	7.96246e-58
ENSG00000101194	SLC17A9	20	61584052	79.7808	-0.168272	0.889908	9.80441e-59	9.3562e-58
ENSG00000168827	GFM1	3	158362067	64.7126	-0.0767656	0.948181	1.09919e-58	1.04823e-57
ENSG00000170364	SETMAR	3	4344988	14.6162	-0.0801863	0.945935	1.18652e-58	1.13074e-57
ENSG00000108561	C1QBP	17	5352150	501.641	-0.0897621	0.939678	1.27317e-58	1.2125e-57
ENSG00000091651	ORC6	16	46723555	44.8881	-0.073751	0.950164	1.3022e-58	1.2393e-57
ENSG00000028528	SNX1	15	64386322	53.3295	0.0448242	1.03156	1.43527e-58	1.36502e-57
ENSG00000156304	SCAF4	21	33104388	44.0021	-0.0766387	0.948264	1.59419e-58	1.51513e-57
ENSG00000024048	UBR2	6	42531800	25.9397	0.0888531	1.06352	2.00923e-58	1.9083e-57
ENSG00000181938	GINS3	16	58328984	21.3872	-0.0793069	0.946512	2.17631e-58	2.06558e-57
ENSG00000165055	METTL2B	7	128116783	33.6202	-0.065712	0.955474	2.69086e-58	2.55222e-57
ENSG00000163528	CHCHD4	3	14166370	38.7555	-0.0799625	0.946082	3.00491e-58	2.84817e-57
ENSG00000198909	MAP3K3	17	61699775	40.4139	0.0765408	1.05449	3.11489e-58	2.95042e-57
ENSG00000106305	AIMP2	7	6048876	117.839	-0.0771985	0.947897	3.16665e-58	2.99742e-57
ENSG00000116096	SPR	2	73114489	23.2919	-0.103002	0.931094	3.19682e-58	3.02394e-57
ENSG00000181773	GPR3	1	27719148	2.1871	-0.0937207	0.937103	3.2237e-58	3.04731e-57
ENSG00000162772	ATF3	1	212738676	46.2116	0.168655	1.12401	3.42779e-58	3.23805e-57
ENSG00000154122	ANKH	5	14871887	10.6023	-0.0740082	0.949995	3.6897e-58	3.48312e-57
ENSG00000057704	TMCC3	12	95044338	37.2769	0.0950116	1.06807	4.05809e-58	3.82831e-57
ENSG00000112799	LY86	6	6588341	171.392	0.0836073	1.05966	4.10689e-58	3.87174e-57
ENSG00000166886	NAB2	12	57482677	37.0284	-0.10956	0.926871	4.12857e-58	3.88956e-57
ENSG00000069493	CLEC2D	12	9817565	84.2097	0.0843207	1.06019	4.79946e-58	4.5162e-57
ENSG00000076108	BAZ2A	12	57030600	69.0844	0.087038	1.06219	4.80015e-58	4.5162e-57
ENSG00000100417	PMM1	22	41985894	16.513	0.0922052	1.066	5.02248e-58	4.72221e-57
ENSG00000162062	C16orf59	16	2510081	40.7637	-0.125562	0.916647	5.0673e-58	4.76116e-57
ENSG00000182541	LIMK2	22	31608225	34.2763	-0.0713481	0.951748	5.52849e-58	5.19101e-57
ENSG00000125944	HNRNPR	1	23670829	134.767	-0.0740502	0.949967	5.78019e-58	5.42371e-57
ENSG00000161956	SENP3	17	7465192	149.562	-0.0745174	0.94966	6.24851e-58	5.85923e-57
ENSG00000136271	DDX56	7	44614650	95.2601	-0.0736258	0.950247	6.43195e-58	6.02722e-57
ENSG00000105281	SLC1A5	19	47291851	199.854	-0.124506	0.917318	6.50069e-58	6.08756e-57
ENSG00000123095	BHLHE41	12	26278060	6.17703	-0.0991937	0.933555	6.54025e-58	6.12052e-57
ENSG00000110583	NAA40	11	63706431	30.4744	-0.0762054	0.948549	6.91467e-58	6.4666e-57
ENSG00000141480	ARRB2	17	4613784	27.8779	-0.0815098	0.945068	6.95713e-58	6.50197e-57
ENSG00000152270	PDE3B	11	14665269	2.53642	-0.0995974	0.933293	7.32705e-58	6.84313e-57
ENSG00000082805	ERC1	12	1099675	5.16404	0.0917403	1.06565	8.11918e-58	7.5779e-57
ENSG00000181929	PRKAG1	12	49412980	71.1959	0.0694519	1.04932	8.27158e-58	7.71501e-57
ENSG00000096746	HNRNPH3	10	70090931	128.636	-0.090579	0.939146	8.48606e-58	7.9098e-57
ENSG00000115561	CHMP3	2	86948245	30.8226	0.0694263	1.0493	8.50408e-58	7.92133e-57
ENSG00000137331	IER3	6	30712331	110.846	0.115838	1.0836	9.03092e-58	8.40649e-57
ENSG00000131238	PPT1	1	40563375	148.301	-0.0681065	0.953889	9.22543e-58	8.58185e-57
ENSG00000156973	PDE6D	2	232650982	39.0146	0.0741138	1.05271	9.35209e-58	8.69391e-57
ENSG00000143515	ATP8B2	1	154298029	33.1023	0.0898666	1.06427	9.68892e-58	9.00107e-57
ENSG00000136634	IL10	1	206945839	15.9375	-0.123707	0.917826	1.02269e-57	9.49458e-57
ENSG00000173264	GPR137	11	64037534	29.386	0.109759	1.07905	1.12354e-57	1.04239e-56
ENSG00000155130	MARCKS	6	114178541	260.78	0.0972691	1.06975	1.13847e-57	1.05555e-56
ENSG00000065923	SLC9A7	X	46618490	50.3532	0.0959252	1.06875	1.14004e-57	1.05631e-56
ENSG00000139626	ITGB7	12	53601091	240.463	0.106799	1.07684	1.17188e-57	1.08509e-56
ENSG00000131711	MAP1B	5	71403061	24.7837	0.14448	1.10533	1.17835e-57	1.09036e-56
ENSG00000111142	METAP2	12	95867296	146.376	-0.0807656	0.945556	1.21523e-57	1.12375e-56
ENSG00000166311	SMPD1	11	6411655	25.3388	0.0792764	1.05649	1.56332e-57	1.44469e-56
ENSG00000177182	CLVS1	8	61969717	1.1681	0.0949918	1.06806	1.61834e-57	1.49454e-56
ENSG00000082641	NFE2L1	17	46125691	180.368	0.0833347	1.05946	1.71206e-57	1.58005e-56
ENSG00000099783	HNRNPM	19	8509651	733.165	-0.0723645	0.951078	1.86765e-57	1.72251e-56
ENSG00000170727	BOP1	8	145515082	84.0746	-0.144405	0.904753	1.9264e-57	1.77553e-56
ENSG00000198912	C1orf174	1	3816857	29.1938	-0.0649076	0.956007	2.03566e-57	1.875e-56
ENSG00000153310	FAM49B	8	131029375	53.9663	-0.0921785	0.938105	2.09005e-57	1.92383e-56
ENSG00000104147	OIP5	15	41624819	69.1895	-0.0817008	0.944943	2.29748e-57	2.11338e-56
ENSG00000149639	SOGA1	20	35492089	13.5701	0.109053	1.07852	2.4277e-57	2.23171e-56
ENSG00000080503	SMARCA2	9	2015342	234.534	0.0761581	1.05421	2.45924e-57	2.25922e-56
ENSG00000162976	PQLC3	2	11295324	13.1557	0.0863933	1.06171	2.54407e-57	2.33562e-56
ENSG00000151690	MFSD6	2	191273081	43.9542	0.0797317	1.05682	2.5531e-57	2.34237e-56
ENSG00000185189	NRBP2	8	144924200	7.8182	0.109443	1.07881	2.89932e-57	2.65828e-56
ENSG00000112877	CEP72	5	612387	12.1212	-0.0842969	0.943244	3.06998e-57	2.81291e-56
ENSG00000187608	ISG15	1	948803	375.435	0.144428	1.10529	3.28638e-57	3.00922e-56
ENSG00000106459	NRF1	7	129251555	20.9499	-0.0718303	0.95143	3.40389e-57	3.11479e-56
ENSG00000149635	OCSTAMP	20	45179213	1.11859	-0.114108	0.923953	3.60862e-57	3.29998e-56
ENSG00000144567	FAM134A	2	220040947	59.5986	0.0693909	1.04927	3.86432e-57	3.53151e-56
ENSG00000105355	PLIN3	19	4867780	151.206	0.09588	1.06872	3.91378e-57	3.57438e-56
ENSG00000230266	XXYLT1-AS2	3	194868600	17.3218	0.0839076	1.05988	4.28097e-57	3.90719e-56
ENSG00000143321	HDGF	1	156736717	321.638	-0.0607824	0.958744	4.43822e-57	4.04808e-56
ENSG00000147912	FBXO10	9	37588871	5.95509	0.0864815	1.06178	4.46017e-57	4.06545e-56
ENSG00000188822	CNR2	1	24285549	26.1652	0.0816392	1.05822	4.53448e-57	4.1305e-56
ENSG00000116237	ICMT	1	6296032	95.4058	-0.0611875	0.958475	4.59424e-57	4.18222e-56
ENSG00000134333	LDHA	11	18415935	862.537	-0.10774	0.928041	4.67943e-57	4.25701e-56
ENSG00000159176	CSRP1	1	201478584	38.4091	0.0713913	1.05073	4.6885e-57	4.26249e-56
ENSG00000111331	OAS3	12	113376157	72.4439	-0.105101	0.92974	5.36159e-57	4.87127e-56
ENSG00000010292	NCAPD2	12	6602522	190.945	-0.0805176	0.945718	5.44654e-57	4.94525e-56
ENSG00000184702	2022-09-05	22	19701987	1.26952	0.0933425	1.06684	5.86348e-57	5.32037e-56
ENSG00000168936	TMEM129	4	1723085	39.0267	0.116527	1.08412	5.89431e-57	5.34488e-56
ENSG00000049541	RFC2	7	73668774	153.924	-0.0725674	0.950944	6.51183e-57	5.90103e-56
ENSG00000099290	FAM21A	10	51827648	38.6071	0.0763767	1.05437	6.55085e-57	5.93256e-56
ENSG00000175471	MCTP1	5	94620279	13.9751	-0.0942787	0.93674	7.58973e-57	6.86895e-56
ENSG00000182400	TRAPPC6B	14	39639736	35.2559	0.103056	1.07405	7.90947e-57	7.15371e-56
ENSG00000136213	CHST12	7	2443223	58.2042	0.120831	1.08736	8.23794e-57	7.44599e-56
ENSG00000156515	HK1	10	71029740	114.786	-0.0751572	0.949239	8.34845e-57	7.54102e-56
ENSG00000204304	PBX2	6	32157963	82.1583	0.0679115	1.0482	8.49501e-57	7.66847e-56
ENSG00000126368	NR1D1	17	38256978	11.066	-0.0983381	0.934108	9.82277e-57	8.86134e-56
ENSG00000075651	PLD1	3	171528740	22.9334	0.0875914	1.06259	1.00542e-56	9.06426e-56
ENSG00000128245	YWHAH	22	32340447	237.117	0.0987133	1.07082	1.01296e-56	9.12642e-56
ENSG00000108010	GLRX3	10	131934663	189.663	-0.0853909	0.942529	1.0163e-56	9.15064e-56
ENSG00000174456	C12orf76	12	110511491	5.85782	0.0818461	1.05837	1.09346e-56	9.83908e-56
ENSG00000134809	TIMM10	11	57298276	168.037	-0.100308	0.932834	1.21312e-56	1.09088e-55
ENSG00000138764	CCNG2	4	78078304	12.1284	0.128171	1.09291	1.24779e-56	1.12133e-55
ENSG00000092931	MFSD11	17	74731947	22.7337	0.0810538	1.05779	1.25553e-56	1.12757e-55
ENSG00000133106	EPSTI1	13	43566407	24.1018	0.0847923	1.06054	1.31425e-56	1.17918e-55
ENSG00000099958	DERL3	22	24181315	26.3651	0.126441	1.0916	1.31468e-56	1.17918e-55
ENSG00000076685	NT5C2	10	104953056	44.6277	0.069801	1.04957	1.335e-56	1.19663e-55
ENSG00000178035	IMPDH2	3	49066841	470.782	-0.0631347	0.957182	1.38226e-56	1.23821e-55
ENSG00000159063	ALG8	11	77850706	46.875	-0.0853188	0.942576	1.44367e-56	1.29239e-55
ENSG00000116649	SRM	1	11120081	426.826	-0.131114	0.913126	1.51332e-56	1.35388e-55
ENSG00000116560	SFPQ	1	35658749	282.427	-0.0764616	0.948381	1.5235e-56	1.36212e-55
ENSG00000103047	TANGO6	16	68877507	14.1623	-0.0681142	0.953884	1.65044e-56	1.47467e-55
ENSG00000077782	FGFR1	8	38326352	10.1234	-0.0943004	0.936726	1.68569e-56	1.50522e-55
ENSG00000177374	HIC1	17	1957448	24.5454	-0.204277	0.867973	1.75396e-56	1.56517e-55
ENSG00000134996	OSTF1	9	77703459	151.491	0.0773216	1.05506	1.75792e-56	1.56771e-55
ENSG00000177409	SAMD9L	7	92777682	58.7907	0.133286	1.09679	1.92037e-56	1.7115e-55
ENSG00000054282	SDCCAG8	1	243419320	20.0359	0.0731913	1.05204	1.95874e-56	1.74458e-55
ENSG00000086062	B4GALT1	9	33167354	158.56	0.065254	1.04627	2.02436e-56	1.80188e-55
ENSG00000168159	RNF187	1	228674762	134.952	0.100305	1.072	2.25582e-56	2.00663e-55
ENSG00000239779	WBP1	2	74685456	15.719	0.0978605	1.07019	2.32742e-56	2.06902e-55
ENSG00000171766	GATM	15	45694525	78.1641	-0.12433	0.91743	2.40569e-56	2.13724e-55
ENSG00000161558	TMEM143	19	48867494	24.1829	0.0831459	1.05933	2.461e-56	2.185e-55
ENSG00000185989	RASA3	13	114898086	32.6188	-0.0850145	0.942775	2.48424e-56	2.20424e-55
ENSG00000129566	TEP1	14	20881588	20.4018	0.103196	1.07415	2.53914e-56	2.25152e-55
ENSG00000065882	TBC1D1	4	37892708	45.3559	0.055011	1.03887	2.9131e-56	2.58149e-55
ENSG00000125304	TM9SF2	13	100153671	227.932	0.0825996	1.05892	3.4612e-56	3.06526e-55
ENSG00000124802	EEF1E1	6	8102811	59.649	-0.103335	0.930879	3.48675e-56	3.08594e-55
ENSG00000196998	WDR45	X	48958108	13.6118	0.091915	1.06578	3.92287e-56	3.46973e-55
ENSG00000139597	N4BP2L1	13	33002315	14.3857	0.0835962	1.05966	3.97756e-56	3.51589e-55
ENSG00000135503	ACVR1B	12	52345451	2.30302	-0.0928876	0.937644	4.39445e-56	3.88195e-55
ENSG00000134222	PSRC1	1	109825808	6.59831	-0.0910178	0.93886	4.4576e-56	3.93526e-55
ENSG00000185522	LMNTD2	11	560779	5.05859	0.0999929	1.07177	5.41978e-56	4.78168e-55
ENSG00000165501	LRR1	14	50065415	62.4126	-0.0923834	0.937972	5.67759e-56	5.00598e-55
ENSG00000100167	2022-09-03	22	42372276	9.62094	-0.0843675	0.943198	6.32342e-56	5.57192e-55
ENSG00000115825	PRKD3	2	37551951	21.0707	-0.0929125	0.937628	6.90293e-56	6.07874e-55
ENSG00000131779	PEX11B	1	145516252	93.5598	0.0787645	1.05611	7.04305e-56	6.19823e-55
ENSG00000133805	AMPD3	11	10329860	28.9908	0.0698371	1.0496	7.22588e-56	6.35515e-55
ENSG00000162735	PEX19	1	160256138	67.2648	0.0616421	1.04365	8.48583e-56	7.4586e-55
ENSG00000071553	ATP6AP1	X	153656978	63.2603	0.0819479	1.05845	8.99844e-56	7.90421e-55
ENSG00000111450	STX2	12	131323811	22.816	0.0836865	1.05972	9.16601e-56	8.04635e-55
ENSG00000220205	VAMP2	17	8066864	72.577	0.0907982	1.06496	9.67419e-56	8.48715e-55
ENSG00000179820	MYADM	19	54369477	21.9846	-0.112012	0.925297	9.92298e-56	8.69998e-55
ENSG00000132361	CLUH	17	2615957	119.771	-0.135618	0.91028	1.27274e-55	1.11518e-54
ENSG00000060971	ACAA1	3	38178733	41.3142	0.084576	1.06038	1.27874e-55	1.11973e-54
ENSG00000122882	ECD	10	74928813	75.8964	-0.0707197	0.952163	1.30974e-55	1.14617e-54
ENSG00000119397	CNTRL	9	123837141	40.9343	-0.0944763	0.936612	1.42026e-55	1.24211e-54
ENSG00000001461	NIPAL3	1	24742284	9.51479	0.0751764	1.05349	1.5562e-55	1.36015e-54
ENSG00000140564	FURIN	15	91411822	50.666	0.106325	1.07648	1.56122e-55	1.36369e-54
ENSG00000108840	HDAC5	17	42201070	47.6386	0.102587	1.0737	1.58054e-55	1.3797e-54
ENSG00000112855	HARS2	5	140071011	43.5797	0.0649577	1.04605	1.61005e-55	1.40459e-54
ENSG00000198858	R3HDM4	19	913240	158.823	0.0935301	1.06698	1.67137e-55	1.45718e-54
ENSG00000054392	HHAT	1	210501596	7.10923	0.0751451	1.05347	1.96483e-55	1.71196e-54
ENSG00000107185	RGP1	9	35749203	21.5591	0.0712856	1.05065	2.1446e-55	1.86744e-54
ENSG00000162755	KLHDC9	1	161068151	3.97207	0.0786352	1.05602	2.24643e-55	1.95489e-54
ENSG00000124784	RIOK1	6	7389729	51.0453	-0.0820529	0.944712	3.33688e-55	2.90203e-54
BBLF2/BBLF3		EBV			0.127628	1.0925	3.7005e-55	3.21627e-54
ENSG00000100416	TRMU	22	46726772	19.5447	-0.0828497	0.944191	3.83571e-55	3.33172e-54
ENSG00000114354	TFG	3	100428205	114.662	0.0494326	1.03486	4.0076e-55	3.47887e-54
ENSG00000162377	COA7	1	53164038	42.6285	-0.0720108	0.951311	5.00889e-55	4.34537e-54
ENSG00000010244	ZNF207	17	30677136	82.6751	-0.064451	0.956309	5.28815e-55	4.58481e-54
ENSG00000229809	ZNF688	16	30584055	15.9371	0.0971572	1.06966	6.08877e-55	5.27568e-54
ENSG00000134899	ERCC5	13	103497194	36.1915	0.0650176	1.0461	7.12716e-55	6.17159e-54
ENSG00000188760	TMEM198	2	220408385	8.64545	0.097524	1.06994	7.77012e-55	6.7242e-54
ENSG00000241852	C8orf58	8	22457114	5.00201	0.0845829	1.06038	7.81269e-55	6.75687e-54
ENSG00000104805	NUCB1	19	49403307	155.249	0.101176	1.07265	7.84764e-55	6.78291e-54
ENSG00000078589	P2RY10	X	78200829	133.827	0.0818983	1.05841	7.90707e-55	6.83007e-54
ENSG00000149577	SIDT2	11	117049449	23.3626	0.0853781	1.06097	8.27821e-55	7.14626e-54
ENSG00000178149	DALRD3	3	49059726	24.3357	0.0921036	1.06592	8.58019e-55	7.40239e-54
ENSG00000165733	BMS1	10	43278249	89.7987	-0.0686601	0.953523	9.62913e-55	8.30224e-54
ENSG00000176749	CDK5R1	17	30813637	40.8008	-0.100938	0.932427	1.05698e-54	9.10772e-54
ENSG00000136098	NEK3	13	52733996	6.6662	0.080372	1.05729	1.07474e-54	9.25505e-54
ENSG00000130816	DNMT1	19	10341962	198.232	-0.0960713	0.935577	1.13028e-54	9.72735e-54
ENSG00000164989	CCDC171	9	15552895	2.57918	0.0910736	1.06516	1.15077e-54	9.89764e-54
ENSG00000136824	SMC2	9	106856541	125.037	-0.103032	0.931074	1.16221e-54	9.98985e-54
ENSG00000085063	CD59	11	33757991	115.998	0.0668061	1.0474	1.20179e-54	1.03237e-53
ENSG00000068308	OTUD5	X	48815648	95.2409	0.0759108	1.05403	1.25875e-54	1.08065e-53
ENSG00000172939	OXSR1	3	38206580	100.092	0.0730092	1.05191	1.32686e-54	1.13842e-53
ENSG00000135127	CCDC64	12	120427673	12.6087	0.0888687	1.06354	1.44731e-54	1.241e-53
ENSG00000126226	PCID2	13	113863029	37.077	-0.0556987	0.962128	2.02219e-54	1.73289e-53
ENSG00000134077	THUMPD3	3	9404526	43.2714	-0.0741428	0.949906	2.02359e-54	1.73302e-53
ENSG00000177989	ODF3B	22	50971009	22.5969	0.120857	1.08738	2.0742e-54	1.77528e-53
ENSG00000196839	ADA	20	43280874	161.013	0.0854086	1.06099	2.34791e-54	2.00832e-53
ENSG00000156398	SFXN2	10	104474295	40.398	-0.0773446	0.947801	2.61656e-54	2.23675e-53
ENSG00000105856	HBP1	7	106809406	10.4368	0.0897281	1.06417	2.65186e-54	2.2652e-53
ENSG00000114767	RRP9	3	51975957	133.368	-0.116956	0.922131	2.65307e-54	2.2652e-53
ENSG00000174945	AMZ1	7	2719156	2.14145	-0.103471	0.930791	2.67309e-54	2.28091e-53
ENSG00000121851	POLR3GL	1	145470388	48.635	0.0785201	1.05593	3.01262e-54	2.56906e-53
ENSG00000144043	TEX261	2	71222075	97.0584	-0.0615497	0.958234	3.20861e-54	2.73453e-53
ENSG00000134574	DDB2	11	47236493	233.653	0.0805395	1.05741	3.34884e-54	2.85231e-53
ENSG00000132953	XPO4	13	21477187	34.4877	-0.110227	0.926442	3.68852e-54	3.13972e-53
ENSG00000120727	PAIP2	5	138677276	126.01	0.0890219	1.06365	3.79106e-54	3.22505e-53
ENSG00000164237	CMBL	5	10308138	42.5257	-0.0726304	0.950903	4.17054e-54	3.54572e-53
ENSG00000151694	ADAM17	2	9695921	23.5279	0.0822378	1.05866	4.38942e-54	3.729e-53
ENSG00000239305	RNF103	2	86850989	9.25763	0.0999078	1.0717	4.39144e-54	3.729e-53
ENSG00000163719	MTMR14	3	9691117	73.544	0.0736491	1.05238	4.69402e-54	3.98353e-53
ENSG00000021355	SERPINB1	6	2842240	29.755	0.0847129	1.06048	5.2213e-54	4.42832e-53
ENSG00000137449	CPEB2	4	15004298	18.1263	0.116379	1.08401	5.35282e-54	4.53712e-53
ENSG00000102753	KPNA3	13	50367057	145.782	-0.0936171	0.93717	5.36874e-54	4.54786e-53
ENSG00000154822	PLCL2	3	16844159	62.2885	0.0741074	1.05271	6.47198e-54	5.47912e-53
ENSG00000120008	WDR11	10	122610687	58.3344	0.0710905	1.05051	7.03433e-54	5.9516e-53
ENSG00000163536	SERPINI1	3	167453031	8.63573	0.0825027	1.05885	7.43225e-54	6.28448e-53
ENSG00000143224	PPOX	1	161136200	14.722	0.0825928	1.05892	7.73807e-54	6.53913e-53
ENSG00000163565	IFI16	1	158969758	247.112	-0.0759087	0.948744	8.03932e-54	6.78962e-53
ENSG00000166478	ZNF143	11	9481866	20.4435	-0.0722609	0.951146	8.50091e-54	7.17513e-53
ENSG00000129521	EGLN3	14	34931980	9.35064	-0.12113	0.919467	8.77214e-54	7.39961e-53
ENSG00000028310	BRD9	5	892939	21.9022	-0.0755301	0.948993	8.95692e-54	7.55094e-53
ENSG00000105063	PPP6R1	19	55770363	296.42	-0.118942	0.920863	9.12778e-54	7.69036e-53
ENSG00000149269	PAK1	11	77185680	104.993	0.0530988	1.03749	9.24446e-54	7.78399e-53
ENSG00000122507	BBS9	7	33168856	6.63807	0.0787	1.05607	9.50958e-54	8.00242e-53
ENSG00000186185	KIF18B	17	43025082	31.8221	-0.107112	0.928445	9.60913e-54	8.08134e-53
ENSG00000112367	FIG4	6	110012499	25.5577	0.077739	1.05536	9.67761e-54	8.13407e-53
ENSG00000182378	PLCXD1	X	192989	40.4138	-0.097093	0.934915	1.00864e-53	8.47255e-53
ENSG00000104140	RHOV	15	41166487	38.5712	0.0884083	1.0632	1.01614e-53	8.53046e-53
ENSG00000136861	CDK5RAP2	9	123342448	33.402	-0.0678609	0.954052	1.10608e-53	9.27998e-53
ENSG00000170634	ACYP2	2	54197975	7.59769	0.0798337	1.0569	1.15229e-53	9.66186e-53
ENSG00000108312	UBTF	17	42298994	105.046	-0.0686452	0.953533	1.15956e-53	9.71701e-53
ENSG00000173230	GOLGB1	3	121468602	50.2048	0.126044	1.0913	1.20403e-53	1.00837e-52
ENSG00000171320	ESCO2	8	27629466	35.335	-0.114217	0.923884	1.2877e-53	1.0778e-52
ENSG00000181284	TMEM102	17	7338762	27.8942	0.105636	1.07597	1.44398e-53	1.20788e-52
ENSG00000187808	SOWAHD	X	118892576	5.56909	0.087731	1.0627	1.4754e-53	1.23343e-52
ENSG00000104341	LAPTM4B	8	98787285	38.8403	-0.0775143	0.947689	1.5049e-53	1.25734e-52
ENSG00000156261	CCT8	21	30446118	662.106	-0.0743431	0.949775	1.54929e-53	1.29366e-52
ENSG00000058866	DGKG	3	186080026	1.57963	-0.0840504	0.943405	1.60482e-53	1.33923e-52
ENSG00000128512	DOCK4	7	111846466	2.07463	-0.0953227	0.936063	1.66225e-53	1.38633e-52
ENSG00000177602	GSG2	17	3627211	21.322	-0.0871504	0.94138	1.72644e-53	1.43901e-52
ENSG00000131067	GGT7	20	33460663	11.4946	0.0955623	1.06848	1.76754e-53	1.47239e-52
ENSG00000023734	STRAP	12	16035325	379.484	-0.0659596	0.95531	1.95658e-53	1.6289e-52
ENSG00000173221	GLRX	5	95158709	51.7489	0.0788542	1.05618	1.96045e-53	1.63115e-52
ENSG00000110002	VWA5A	11	123986069	1.89942	0.0792479	1.05647	2.00633e-53	1.66834e-52
ENSG00000149503	INCENP	11	61891445	61.2108	-0.100815	0.932506	2.03433e-53	1.69062e-52
ENSG00000105339	DENND3	8	142127377	31.324	0.0886375	1.06337	2.1428e-53	1.77971e-52
ENSG00000176208	ATAD5	17	29158988	29.9638	-0.123768	0.917788	2.1441e-53	1.77973e-52
ENSG00000167461	RAB8A	19	16222439	353.471	-0.05962	0.959517	2.20148e-53	1.82628e-52
ENSG00000085719	CPNE3	8	87497059	107.147	0.101111	1.0726	2.31706e-53	1.92102e-52
ENSG00000155366	RHOC	1	113250056	101.3	0.103176	1.07414	2.34809e-53	1.9456e-52
ENSG00000102871	TRADD	16	67194201	55.0862	0.123909	1.08968	2.3598e-53	1.95415e-52
ENSG00000153317	ASAP1	8	131455906	20.3944	-0.0848952	0.942853	2.37419e-53	1.9649e-52
ENSG00000168216	LMBRD1	6	70507003	56.1918	0.0987219	1.07082	2.48961e-53	2.05921e-52
ENSG00000134874	DZIP1	13	96296957	2.7368	-0.0839264	0.943486	2.55821e-53	2.11471e-52
ENSG00000143507	DUSP10	1	221915518	103.581	0.078976	1.05627	2.694e-53	2.22564e-52
ENSG00000107758	PPP3CB	10	75255782	69.7921	-0.0803591	0.945822	2.77473e-53	2.29099e-52
ENSG00000183049	CAMK1D	10	12391481	33.8246	0.0756437	1.05383	3.07314e-53	2.53588e-52
ENSG00000124491	F13A1	6	6321246	69.9837	0.0852919	1.0609	3.34034e-53	2.75475e-52
ENSG00000196154	S100A4	1	153522612	91.2372	0.103129	1.0741	3.41423e-53	2.81403e-52
ENSG00000148773	MKI67	10	129924649	146.666	-0.143704	0.905192	3.60107e-53	2.96629e-52
ENSG00000144554	FANCD2	3	10068098	50.8219	-0.0852946	0.942592	3.74999e-53	3.08714e-52
ENSG00000113387	SUB1	5	32531739	173.584	0.114185	1.08236	3.89474e-53	3.20442e-52
ENSG00000198890	PRMT6	1	107599267	42.2273	-0.0720972	0.951254	4.0068e-53	3.29469e-52
ENSG00000146072	TNFRSF21	6	47277641	11.8072	-0.0795327	0.946364	4.0481e-53	3.3267e-52
ENSG00000108825	PTGES3L-AARSD1	17	41132545	25.384	-0.0715965	0.951584	4.23183e-53	3.47565e-52
ENSG00000099840	IZUMO4	19	2096380	18.7757	0.124022	1.08977	4.77852e-53	3.92236e-52
ENSG00000182866	LCK	1	32716840	102.421	-0.0958408	0.935727	5.13971e-53	4.21637e-52
ENSG00000196620	UGT2B15	4	69536346	14.2612	0.0882203	1.06306	5.34367e-53	4.38112e-52
ENSG00000138780	GSTCD	4	106629935	24.7828	-0.0781627	0.947263	5.61587e-53	4.6016e-52
ENSG00000086730	LAT2	7	73613982	178.615	0.0666775	1.0473	5.69696e-53	4.66532e-52
ENSG00000112984	KIF20A	5	137514408	45.3905	-0.082353	0.944516	5.87456e-53	4.80795e-52
ENSG00000167702	KIFC2	8	145691426	11.2081	0.129807	1.09415	5.89469e-53	4.82161e-52
ENSG00000009780	FAM76A	1	28052490	12.2458	0.0847512	1.0605	5.90926e-53	4.83072e-52
ENSG00000141499	WRAP53	17	7589389	23.7237	-0.0810062	0.945398	6.91179e-53	5.64698e-52
ENSG00000116691	MIIP	1	12079523	88.2115	0.119183	1.08612	8.22882e-53	6.71908e-52
ENSG00000110047	EHD1	11	64655768	150.673	0.109142	1.07859	8.37607e-53	6.83534e-52
ENSG00000205084	TMEM231	16	75590184	8.18893	0.0718587	1.05107	8.84831e-53	7.21651e-52
ENSG00000092621	PHGDH	1	120202421	51.773	-0.108213	0.927737	9.15994e-53	7.46633e-52
ENSG00000242349	NPPA-AS1	1	11901074	6.87035	0.101097	1.07259	9.20315e-53	7.4972e-52
ENSG00000155729	KCTD18	2	201384507	22.6215	0.0654242	1.04639	9.25493e-53	7.53501e-52
LMP-2A		EBV			0.0855527	1.06109	9.8667e-53	8.02843e-52
ENSG00000128951	DUT	15	48623208	202.703	-0.0793081	0.946512	1.04908e-52	8.53133e-52
ENSG00000165929	TC2N	14	92333880	14.6136	0.105586	1.07593	1.1356e-52	9.22958e-52
ENSG00000089876	DHX32	10	127585005	32.5631	-0.0681779	0.953842	1.14828e-52	9.32716e-52
ENSG00000133874	RNF122	8	33424643	18.801	0.0864535	1.06176	1.16483e-52	9.45617e-52
ENSG00000012124	CD22	19	35810164	313.543	0.0865948	1.06186	1.22876e-52	9.96936e-52
ENSG00000008282	SYPL1	7	105753022	105.555	-0.093988	0.936929	1.26672e-52	1.02714e-51
ENSG00000172977	KAT5	11	65479467	51.8065	0.0734771	1.05225	1.67376e-52	1.35641e-51
ENSG00000148606	POLR3A	10	79789303	25.0797	-0.0647233	0.956129	1.69436e-52	1.37231e-51
ENSG00000188997	KCTD21	11	77899868	6.10671	0.0792093	1.05644	1.74977e-52	1.41637e-51
ENSG00000124557	BTN1A1	6	26501449	0.79772	-0.0923084	0.938021	1.8029e-52	1.45854e-51
ENSG00000168884	TNIP2	4	2758103	89.0883	0.0978978	1.07021	1.82943e-52	1.47915e-51
ENSG00000149932	TMEM219	16	29952206	54.8924	0.0851337	1.06079	1.85567e-52	1.49951e-51
ENSG00000167775	CD320	19	8373240	140.952	-0.126847	0.915831	1.87546e-52	1.51462e-51
ENSG00000162430	SEPN1	1	26126667	8.68963	-0.0889263	0.940222	1.89401e-52	1.52872e-51
ENSG00000101986	ABCD1	X	152990323	5.87248	-0.0949321	0.936316	1.89533e-52	1.5289e-51
ENSG00000179750	APOBEC3B	22	39378352	74.9185	0.0898226	1.06424	1.96614e-52	1.58511e-51
ENSG00000156697	UTP14A	X	129040097	54.7976	-0.0632571	0.957101	2.01183e-52	1.62102e-51
ENSG00000163026	C2orf44	2	24272445	22.3873	-0.0988963	0.933747	2.04988e-52	1.65073e-51
ENSG00000148843	PDCD11	10	105156405	99.2519	-0.0808689	0.945488	2.17437e-52	1.74998e-51
ENSG00000151292	CSNK1G3	5	122847793	40.6801	0.0911695	1.06523	2.43774e-52	1.96082e-51
ENSG00000115368	WDR75	2	190306159	76.7489	-0.083153	0.943992	2.46526e-52	1.98181e-51
ENSG00000176788	BASP1	5	17065707	342.687	0.0802117	1.05717	2.5084e-52	2.01534e-51
ENSG00000096384	HSP90AB1	6	44214824	3179.7	-0.073049	0.950627	2.53125e-52	2.03254e-51
ENSG00000122203	KIAA1191	5	175788971	66.9381	0.0605322	1.04285	2.5408e-52	2.03903e-51
ENSG00000134690	CDCA8	1	38158090	130.404	-0.0739732	0.950018	2.61805e-52	2.09983e-51
ENSG00000136492	BRIP1	17	59940882	24.8656	-0.106279	0.928981	2.69267e-52	2.15844e-51
ENSG00000091483	FH	1	241683061	324.002	-0.0613324	0.958379	2.76324e-52	2.21375e-51
ENSG00000183826	BTBD9	6	38607924	6.86742	0.0709924	1.05044	2.81076e-52	2.25053e-51
ENSG00000102984	ZNF821	16	71929239	8.99827	0.0893214	1.06387	3.20218e-52	2.56247e-51
ENSG00000141458	NPC1	18	21166862	36.878	0.0771202	1.05491	3.26643e-52	2.6124e-51
ENSG00000062485	CS	12	56694176	197.47	-0.050269	0.965756	3.28872e-52	2.62873e-51
ENSG00000105254	TBCB	19	36605191	85.5886	0.100345	1.07203	3.37643e-52	2.69729e-51
ENSG00000170854	MINA	3	97691301	30.7354	-0.0704178	0.952362	4.03057e-52	3.21803e-51
ENSG00000115590	IL1R2	2	102608306	12.5651	0.0822597	1.05867	4.0509e-52	3.23242e-51
ENSG00000185432	METTL7A	12	51317255	13.2651	0.0825552	1.05889	4.06093e-52	3.23859e-51
ENSG00000109881	CCDC34	11	27385415	29.016	-0.0925431	0.937868	4.16356e-52	3.31854e-51
ENSG00000012048	BRCA1	17	41277500	51.0071	-0.0887826	0.940316	4.62071e-52	3.68082e-51
ENSG00000055483	USP36	17	76837523	38.4001	-0.0814958	0.945077	4.76631e-52	3.79466e-51
ENSG00000198298	ZNF485	10	44101855	5.30064	-0.0804695	0.94575	4.77931e-52	3.80285e-51
ENSG00000106028	SSBP1	7	141438121	87.1892	-0.0822288	0.944597	5.02357e-52	3.99493e-51
ENSG00000008513	ST3GAL1	8	134584183	6.89537	-0.0840402	0.943412	5.17472e-52	4.1128e-51
ENSG00000069424	KCNAB2	1	6051526	95.7882	-0.0963917	0.93537	5.79754e-52	4.6052e-51
ENSG00000072840	EVC	4	5712924	21.9431	0.0831549	1.05933	5.8612e-52	4.65314e-51
ENSG00000057657	PRDM1	6	106534195	64.0414	0.104513	1.07513	6.0189e-52	4.77563e-51
ENSG00000182919	C11orf54	11	93474757	17.9111	0.091727	1.06565	6.74743e-52	5.35065e-51
ENSG00000141542	RAB40B	17	80656604	3.94001	0.0794866	1.05664	6.87359e-52	5.44761e-51
ENSG00000082701	GSK3B	3	119813264	63.1597	0.0784846	1.05591	8.73987e-52	6.9228e-51
ENSG00000033327	GAB2	11	78129394	9.95771	0.0877098	1.06268	9.46025e-52	7.48918e-51
ENSG00000111605	CPSF6	12	69633317	81.6699	-0.0619663	0.957958	9.64152e-52	7.62839e-51
ENSG00000112195	TREML2	6	41168932	33.4438	0.12207	1.0883	9.95864e-52	7.87485e-51
ENSG00000163714	U2SURP	3	142683339	94.1632	-0.0982629	0.934157	1.19678e-51	9.45827e-51
ENSG00000062598	ELMO2	20	45061704	34.6536	0.0578762	1.04093	1.39773e-51	1.10402e-50
ENSG00000148356	LRSAM1	9	130213765	27.1855	0.0794396	1.05661	1.42409e-51	1.12421e-50
ENSG00000185885	IFITM1	11	313506	284.422	0.0991141	1.07112	1.4395e-51	1.13573e-50
ENSG00000214160	ALG3	3	183967336	48.2259	-0.0927275	0.937748	1.45593e-51	1.14805e-50
ENSG00000116337	AMPD2	1	110158726	49.2361	-0.0946336	0.93651	1.50669e-51	1.1874e-50
ENSG00000241058	NSUN6	10	18940551	29.3966	-0.0746414	0.949578	1.52996e-51	1.20507e-50
ENSG00000134590	FAM127A	X	134166333	66.4123	0.0955481	1.06847	1.53982e-51	1.21215e-50
ENSG00000138107	ACTR1A	10	104262482	117.756	0.0555422	1.03925	1.55792e-51	1.22572e-50
ENSG00000138182	KIF20B	10	91461367	50.9694	-0.124044	0.917612	1.57898e-51	1.24159e-50
ENSG00000168890	TMEM150A	2	85830319	4.84392	0.085395	1.06098	1.65389e-51	1.29976e-50
BGLF5		EBV			0.096727	1.06934	1.73637e-51	1.36382e-50
ENSG00000077348	EXOSC5	19	41903384	180.694	-0.10536	0.929573	1.81781e-51	1.42699e-50
ENSG00000198604	BAZ1A	14	35344853	80.2747	-0.086272	0.941954	1.81899e-51	1.42712e-50
ENSG00000162894	FAIM3	1	207096592	214.912	-0.087226	0.941331	1.97233e-51	1.54655e-50
ENSG00000164609	SLU7	5	159848718	57.2543	0.0850337	1.06071	2.0396e-51	1.59841e-50
ENSG00000114757	PEX5L	3	179754841	4.79285	-0.0972471	0.934815	2.05332e-51	1.60826e-50
ENSG00000100028	SNRPD3	22	24951471	145.064	-0.069673	0.952854	2.34281e-51	1.83398e-50
ENSG00000110906	KCTD10	12	109915349	34.7662	0.0533946	1.0377	2.79561e-51	2.18722e-50
ENSG00000143256	PFDN2	1	161087901	206.394	-0.0855302	0.942438	2.91617e-51	2.27988e-50
ENSG00000160201	U2AF1	21	44527697	47.9664	-0.0749975	0.949344	2.9173e-51	2.27988e-50
ENSG00000138279	ANXA7	10	75173834	350.153	0.053966	1.03811	2.98499e-51	2.33148e-50
ENSG00000212978	AC016747.3	2	61372104	19.0891	0.0722628	1.05136	3.23315e-51	2.52391e-50
ENSG00000184083	FAM120C	X	54209714	4.92966	0.073475	1.05225	3.58195e-51	2.79464e-50
ENSG00000105963	ADAP1	7	995043	18.3898	0.119091	1.08605	3.79776e-51	2.96137e-50
ENSG00000161203	AP2M1	3	183892477	235.291	0.0679181	1.0482	4.21119e-51	3.28192e-50
ENSG00000157954	WIPI2	7	5229819	40.209	0.0634598	1.04497	4.24864e-51	3.30927e-50
ENSG00000113070	HBEGF	5	139726216	2.97395	-0.0971628	0.93487	4.25239e-51	3.31035e-50
ENSG00000169435	RASSF6	4	74486348	14.6432	0.100987	1.07251	4.28271e-51	3.33211e-50
ENSG00000125398	SOX9	17	70117161	26.3162	0.0924974	1.06621	4.31325e-51	3.354e-50
ENSG00000162413	KLHL21	1	6674667	19.6223	-0.103383	0.930848	4.41932e-51	3.43459e-50
ENSG00000059145	UNKL	16	1464752	10.2927	-0.0940317	0.936901	5.07213e-51	3.93975e-50
ENSG00000177459	ERICH5	8	99076539	23.1758	0.0775055	1.05519	5.52388e-51	4.28826e-50
ENSG00000204084	INPP5B	1	38412729	34.0149	0.0568925	1.04022	5.84282e-51	4.53335e-50
ENSG00000170144	HNRNPA3	2	178077291	240.232	-0.0859646	0.942154	6.04696e-51	4.68915e-50
ENSG00000070718	AP3M2	8	42010464	27.4812	-0.0821603	0.944642	6.36948e-51	4.93652e-50
ENSG00000129355	CDKN2D	19	10679735	11.7905	0.0886665	1.06339	6.94533e-51	5.37985e-50
ENSG00000137054	POLR1E	9	37485932	93.2256	-0.0589327	0.959974	7.05628e-51	5.46278e-50
ENSG00000217801	RP11-465B22.3	1	995114	9.62399	0.0871146	1.06224	7.25202e-51	5.61121e-50
ENSG00000205726	ITSN1	21	35014706	1.23443	0.0799734	1.057	7.63895e-51	5.90734e-50
ENSG00000156931	VPS8	3	184529931	11.7469	0.0727732	1.05174	8.09547e-51	6.25693e-50
ENSG00000090104	RGS1	1	192544857	529.232	-0.143419	0.905371	9.49482e-51	7.33444e-50
ENSG00000149212	SESN3	11	94965705	4.59429	0.0986659	1.07078	9.79787e-51	7.56437e-50
ENSG00000129625	REEP5	5	112258236	78.3624	0.0615538	1.04359	9.88734e-51	7.62924e-50
ENSG00000162746	FCRLB	1	161691353	8.64497	-0.0872571	0.941311	1.00925e-50	7.78324e-50
ENSG00000101447	FAM83D	20	37554955	38.4253	-0.0800519	0.946024	1.01379e-50	7.81394e-50
ENSG00000188001	TPRG1	3	188665003	4.56021	-0.0956227	0.935868	1.02042e-50	7.86074e-50
ENSG00000117009	KMO	1	241695434	9.07316	0.0923145	1.06608	1.09345e-50	8.41872e-50
ENSG00000144580	CNOT9	2	219433303	121.713	-0.0439917	0.969968	1.10622e-50	8.51238e-50
ENSG00000156650	KAT6B	10	76585340	20.9897	0.0837567	1.05977	1.14715e-50	8.82248e-50
ENSG00000111863	ADTRP	6	11807279	5.51601	0.0841179	1.06004	1.27141e-50	9.77281e-50
ENSG00000174282	ZBTB4	17	7387582	38.9364	0.0723633	1.05144	1.28367e-50	9.86162e-50
ENSG00000139372	TDG	12	104359582	81.9627	-0.080795	0.945536	1.31843e-50	1.01232e-49
ENSG00000173726	TOMM20	1	235292251	272.291	-0.077057	0.947989	1.3585e-50	1.04251e-49
ENSG00000108528	SLC25A11	17	4843546	131.685	-0.088539	0.940475	1.36121e-50	1.04402e-49
ENSG00000030582	GRN	17	42422614	435.766	0.123253	1.08919	1.42606e-50	1.09316e-49
ENSG00000079785	DDX1	2	15731302	191.552	-0.0723008	0.95112	1.47951e-50	1.13351e-49
ENSG00000111885	MAN1A1	6	119670926	84.0574	0.0956076	1.06852	1.53706e-50	1.17696e-49
ENSG00000204852	TCTN1	12	111051832	8.67284	0.0707993	1.0503	1.70319e-50	1.30345e-49
ENSG00000167799	NUDT8	11	67397401	18.478	0.105073	1.07555	1.74343e-50	1.33352e-49
ENSG00000175662	TOM1L2	17	17875736	11.8218	0.080159	1.05713	1.81726e-50	1.38924e-49
ENSG00000166750	SLFN5	17	33570055	35.7724	0.107388	1.07728	1.84274e-50	1.40795e-49
ENSG00000112941	PAPD7	5	6714718	27.8346	-0.0815039	0.945072	2.03626e-50	1.55496e-49
ENSG00000170892	TSEN34	19	54693789	37.1928	0.0913382	1.06536	2.1061e-50	1.60742e-49
ENSG00000130208	APOC1	19	45417504	6.73943	0.0897604	1.06419	2.1565e-50	1.64499e-49
ENSG00000140264	SERF2	15	44069285	95.2894	0.0966425	1.06928	2.17988e-50	1.66192e-49
ENSG00000196365	LONP1	19	5720583	213.422	-0.110468	0.926287	2.23378e-50	1.70209e-49
ENSG00000145375	SPATA5	4	123844229	7.742	-0.0787246	0.946894	2.31755e-50	1.76496e-49
ENSG00000100485	SOS2	14	50698276	28.278	0.0901807	1.0645	2.73601e-50	2.08251e-49
ENSG00000205213	LGR4	11	27494322	4.55066	0.0865202	1.06181	2.76605e-50	2.10424e-49
ENSG00000106479	ZNF862	7	149535456	6.17792	0.0780464	1.05559	2.834e-50	2.15476e-49
ENSG00000083312	TNPO1	5	72112139	86.9925	-0.101869	0.931825	2.85632e-50	2.17055e-49
ENSG00000143458	GABPB2	1	151043054	10.0241	-0.0699168	0.952693	2.99528e-50	2.27492e-49
ENSG00000115107	STEAP3	2	119981384	22.8645	-0.0884791	0.940514	3.17382e-50	2.40922e-49
ENSG00000143198	MGST3	1	165600098	25.6198	0.0836213	1.05967	3.47165e-50	2.63387e-49
ENSG00000159055	MIS18A	21	33651380	67.9158	-0.0795689	0.94634	3.51229e-50	2.66225e-49
ENSG00000167695	FAM57A	17	635652	35.9067	-0.0772226	0.947881	3.51284e-50	2.66225e-49
ENSG00000136783	NIPSNAP3A	9	107509969	33.3549	0.0856522	1.06117	3.86181e-50	2.92513e-49
ENSG00000099330	OCEL1	19	17337013	19.5795	0.0768547	1.05472	3.88771e-50	2.94316e-49
ENSG00000185480	PARPBP	12	102513956	32.5663	-0.0953248	0.936061	3.92571e-50	2.97033e-49
ENSG00000132965	ALOX5AP	13	31309645	82.7024	-0.0905155	0.939187	4.01122e-50	3.03339e-49
ENSG00000138095	LRPPRC	2	44223144	192.592	-0.074772	0.949492	4.21505e-50	3.18581e-49
ENSG00000138134	STAMBPL1	10	90639491	18.1445	-0.0694395	0.953008	4.42732e-50	3.34445e-49
ENSG00000159761	C16orf86	16	67700719	5.60195	0.0831191	1.05931	4.81691e-50	3.63679e-49
ENSG00000147526	TACC1	8	38585704	144.69	-0.0848062	0.942911	4.94021e-50	3.72788e-49
ENSG00000145901	TNIP1	5	150473138	340.06	0.0761625	1.05421	4.94661e-50	3.7307e-49
ENSG00000075188	NUP37	12	102513902	87.5818	-0.0826207	0.944341	5.08131e-50	3.83023e-49
ENSG00000126814	TRMT5	14	61448076	21.5553	-0.078178	0.947253	5.70697e-50	4.29954e-49
ENSG00000112511	PHF1	6	33378176	28.9525	0.0913034	1.06533	5.87076e-50	4.42056e-49
ENSG00000130204	TOMM40	19	45393826	211.111	-0.120674	0.919758	6.35077e-50	4.77943e-49
ENSG00000158458	NRG2	5	139422884	13.3378	0.0856203	1.06114	6.43104e-50	4.83725e-49
ENSG00000038274	MAT2B	5	162930120	104.226	0.0800719	1.05707	6.52812e-50	4.90764e-49
ENSG00000107679	PLEKHA1	10	124134212	1.05591	0.0888321	1.06351	6.67851e-50	5.01801e-49
ENSG00000072134	EPN2	17	19118928	6.55893	-0.0708818	0.952056	6.82234e-50	5.12333e-49
ENSG00000105053	VRK3	19	50529203	66.4988	0.0658906	1.04673	6.93861e-50	5.20785e-49
ENSG00000146083	RNF44	5	175965026	44.3494	-0.0856314	0.942372	7.69474e-50	5.77229e-49
ENSG00000148672	GLUD1	10	88854623	203.942	0.0567007	1.04008	8.33286e-50	6.24764e-49
ENSG00000113360	DROSHA	5	31532303	43.0403	-0.0580566	0.960557	8.79899e-50	6.5936e-49
ENSG00000125652	ALKBH7	19	6372444	94.2961	0.128715	1.09332	8.84718e-50	6.62617e-49
ENSG00000077380	DYNC1I2	2	172543919	99.008	0.0735632	1.05231	8.91867e-50	6.67615e-49
ENSG00000162231	NXF1	11	62573774	64.8797	0.0713738	1.05072	9.47236e-50	7.08684e-49
ENSG00000154920	EME1	17	48450581	19.9985	-0.0780313	0.94735	9.80609e-50	7.33261e-49
ENSG00000127804	METTL16	17	2415185	45.3238	-0.0580436	0.960566	9.87269e-50	7.37848e-49
ENSG00000122068	FYTTD1	3	197464050	114.291	0.0874625	1.0625	1.02885e-49	7.68518e-49
ENSG00000113108	APBB3	5	139973337	16.7106	0.106182	1.07638	1.04115e-49	7.77286e-49
ENSG00000180385	EMC3-AS1	3	10028577	7.85221	-0.0803778	0.94581	1.04607e-49	7.80548e-49
ENSG00000138092	CENPO	2	25016005	29.084	-0.0674748	0.954307	1.14753e-49	8.55801e-49
ENSG00000163468	CCT3	1	156337664	520.788	-0.0548573	0.96269	1.166e-49	8.69108e-49
ENSG00000162889	MAPKAPK2	1	206858289	111.696	-0.0670569	0.954583	1.18881e-49	8.85643e-49
ENSG00000185442	FAM174B	15	93353114	31.4541	0.0748034	1.05322	1.19522e-49	8.89942e-49
ENSG00000131747	TOP2A	17	38574202	254.033	-0.110311	0.926388	1.34697e-49	1.0024e-48
ENSG00000136628	EPRS	1	220220000	251.609	-0.0702304	0.952486	1.40376e-49	1.04411e-48
ENSG00000144118	RALB	2	120997640	124.824	0.0690744	1.04904	1.42589e-49	1.06001e-48
ENSG00000006625	GGCT	7	30591095	88.2115	-0.0798273	0.946171	1.44438e-49	1.07286e-48
ENSG00000179115	FARSA	19	13044851	290.744	-0.0982131	0.934189	1.4447e-49	1.07286e-48
ENSG00000204775	KM-PA-2	8	145331153	110.743	-0.131725	0.91274	1.71073e-49	1.26974e-48
ENSG00000162144	CYB561A3	11	61129771	38.3246	0.0862637	1.06162	1.73144e-49	1.28444e-48
ENSG00000127948	POR	7	75528518	37.4962	0.103068	1.07405	1.76808e-49	1.31092e-48
ENSG00000183255	PTTG1IP	21	46293752	100.919	0.0550193	1.03887	1.92629e-49	1.42747e-48
ENSG00000169299	PGM2	4	37828255	72.9712	-0.0681571	0.953856	1.97338e-49	1.4616e-48
ENSG00000165915	SLC39A13	11	47428683	18.1261	0.0810517	1.05779	1.99837e-49	1.47932e-48
ENSG00000169607	CKAP2L	2	113522254	35.7859	-0.0882312	0.940675	2.01374e-49	1.48991e-48
BXLF1		EBV			0.0853263	1.06093	2.02578e-49	1.49803e-48
ENSG00000170017	ALCAM	3	105085753	81.1697	0.0931143	1.06667	2.04528e-49	1.51166e-48
ENSG00000148444	COMMD3	10	22604903	71.0127	0.0807764	1.05759	2.09096e-49	1.5446e-48
ENSG00000172167	MTBP	8	121457640	7.71572	-0.0837312	0.943614	2.27483e-49	1.67955e-48
ENSG00000137513	NARS2	11	78285919	46.0412	-0.0629292	0.957318	2.29647e-49	1.69463e-48
ENSG00000024526	DEPDC1	1	68962904	25.7886	-0.111094	0.925886	2.38175e-49	1.75664e-48
ENSG00000049449	RCN1	11	31833939	72.9459	0.064437	1.04568	2.56498e-49	1.89078e-48
ENSG00000083444	PLOD1	1	11994262	71.7829	-0.0987096	0.933868	2.61018e-49	1.92309e-48
ENSG00000132185	FCRLA	1	161676762	204.903	0.0620696	1.04396	2.63638e-49	1.94137e-48
ENSG00000183154	RP11-863K10.7	8	37594944	2.32094	0.0799204	1.05696	2.94941e-49	2.17074e-48
ENSG00000198920	KIAA0753	17	6544247	17.4304	-0.0644468	0.956312	3.02966e-49	2.22863e-48
ENSG00000125977	EIF2S2	20	32700138	256.383	-0.0787069	0.946906	3.18169e-49	2.33924e-48
ENSG00000119326	CTNNAL1	9	111775809	68.8694	-0.0842026	0.943306	3.21317e-49	2.36115e-48
ENSG00000254837	AP001372.2	11	74204411	2.95822	0.0755628	1.05377	3.2545e-49	2.39027e-48
ENSG00000089775	ZBTB25	14	64971931	12.9346	-0.0740333	0.949978	3.51658e-49	2.5814e-48
ENSG00000177150	FAM210A	18	13726662	45.5762	-0.0789061	0.946775	3.57906e-49	2.62589e-48
ENSG00000213988	ZNF90	19	20188803	5.87008	-0.0830296	0.944073	3.59312e-49	2.63483e-48
ENSG00000204580	DDR1	6	30844198	7.27568	0.0919768	1.06583	3.89725e-49	2.85635e-48
ENSG00000163518	FCRL4	1	157567870	4.74343	-0.0966295	0.935215	4.14791e-49	3.03848e-48
ENSG00000121073	SLC35B1	17	47786376	33.0869	-0.0658625	0.955374	4.40395e-49	3.22436e-48
ENSG00000187239	FNBP1	9	132805473	495.375	0.0467568	1.03294	5.04645e-49	3.69283e-48
ENSG00000167088	SNRPD1	18	19192228	258.411	-0.0827159	0.944278	5.09428e-49	3.72589e-48
ENSG00000115415	STAT1	2	191885686	540.507	0.0793207	1.05652	5.13857e-49	3.75632e-48
ENSG00000077809	GTF2I	7	74071994	97.0995	0.0571005	1.04037	5.17945e-49	3.78423e-48
ENSG00000141543	EIF4A3	17	78120982	113.306	-0.0584668	0.960284	5.35619e-49	3.91133e-48
ENSG00000121594	CD80	3	119278449	78.8165	0.0787766	1.05612	6.07632e-49	4.43489e-48
ENSG00000172456	FGGY	1	59762310	6.33678	0.0684701	1.0486	6.39372e-49	4.66413e-48
ENSG00000232859	LYRM9	17	26221778	7.42889	0.0777649	1.05538	6.71185e-49	4.89365e-48
ENSG00000006025	OSBPL7	17	45899200	23.9625	0.0860165	1.06144	7.45771e-49	5.43464e-48
ENSG00000140350	ANP32A	15	69113236	135.032	-0.0566982	0.961462	7.46838e-49	5.43959e-48
ENSG00000169255	B3GALNT1	3	160823172	5.9986	-0.0814402	0.945114	7.56615e-49	5.50794e-48
ENSG00000135926	TMBIM1	2	219157309	34.3193	0.0762893	1.0543	8.0629e-49	5.86651e-48
ENSG00000170043	TRAPPC1	17	7835441	274.46	0.0807737	1.05759	8.43643e-49	6.13511e-48
ENSG00000070190	DAPP1	4	100737990	68.6669	0.0719302	1.05112	8.48267e-49	6.16554e-48
ENSG00000117448	AKR1A1	1	46016215	198.486	0.0730816	1.05196	9.30091e-49	6.75677e-48
ENSG00000175898	CTD-2369P2.2	19	10333870	30.6246	0.0789905	1.05628	9.34073e-49	6.78219e-48
ENSG00000132275	RRP8	11	6624850	14.6931	-0.0660754	0.955233	9.93976e-49	7.2134e-48
ENSG00000120158	RCL1	9	4792869	60.1376	-0.0626672	0.957492	1.02203e-48	7.41315e-48
ENSG00000109787	KLF3	4	38665817	19.5653	0.0863889	1.06171	1.02664e-48	7.44274e-48
ENSG00000108021	FAM208B	10	5726801	25.5794	-0.101076	0.932337	1.03278e-48	7.48336e-48
ENSG00000084070	SMAP2	1	40810522	317.165	0.0547529	1.03868	1.04287e-48	7.55263e-48
ENSG00000073910	FRY	13	32605437	3.37483	0.0843644	1.06022	1.30486e-48	9.44512e-48
ENSG00000109684	CLNK	4	10686489	10.343	0.0798223	1.05689	1.38022e-48	9.98403e-48
ENSG00000076706	MCAM	11	119192231	6.27946	-0.0814851	0.945084	1.38074e-48	9.98403e-48
ENSG00000137817	PARP6	15	72565340	21.2708	0.073591	1.05233	1.44744e-48	1.04609e-47
ENSG00000174953	DHX36	3	154042286	30.5158	-0.0873538	0.941248	1.45972e-48	1.05442e-47
ENSG00000123815	ADCK4	19	41224112	48.9793	0.0829312	1.05917	1.60983e-48	1.16226e-47
ENSG00000148841	ITPRIP	10	106098162	22.0411	-0.101269	0.932213	1.62364e-48	1.17163e-47
ENSG00000166562	SEC11C	18	56806709	292.304	0.0742863	1.05284	1.67201e-48	1.20591e-47
ENSG00000135956	TMEM127	2	96931732	55.2225	0.0643669	1.04563	1.68121e-48	1.21192e-47
ENSG00000137656	BUD13	11	116643704	53.0025	-0.069177	0.953182	1.80509e-48	1.30055e-47
ENSG00000132153	DHX30	3	47844399	65.6933	-0.0930555	0.937535	1.83849e-48	1.32394e-47
ENSG00000114455	HHLA2	3	108015376	2.21783	0.0810336	1.05778	1.97516e-48	1.42163e-47
ENSG00000197771	MCMBP	10	121652068	95.402	-0.0644847	0.956287	2.1332e-48	1.53459e-47
ENSG00000130779	CLIP1	12	122907179	16.8359	0.0770209	1.05484	2.18226e-48	1.56908e-47
ENSG00000132768	DPH2	1	44435672	96.1074	-0.0909313	0.938916	2.21439e-48	1.59137e-47
ENSG00000143303	RRNAD1	1	156698234	28.006	0.0723951	1.05146	2.32049e-48	1.66676e-47
ENSG00000160439	RDH13	19	55582659	12.0276	-0.0895813	0.939795	2.33152e-48	1.67383e-47
ENSG00000148180	GSN	9	123970072	5.65337	0.0792469	1.05647	2.34894e-48	1.68547e-47
ENSG00000197043	ANXA6	5	150537443	694.213	0.058245	1.0412	2.43725e-48	1.74795e-47
ENSG00000136286	MYO1G	7	45018697	177.772	0.102383	1.07355	2.4626e-48	1.76522e-47
ENSG00000221887	HMSD	18	61616535	29.4266	0.0917815	1.06569	2.55008e-48	1.82699e-47
ENSG00000111727	HCFC2	12	104458235	12.9873	0.0734934	1.05226	2.70609e-48	1.93778e-47
ENSG00000131943	C19orf12	19	30206364	31.6482	0.0593538	1.042	3.04387e-48	2.17854e-47
ENSG00000172081	MOB3A	19	2096672	428.57	-0.107901	0.927937	3.34551e-48	2.39321e-47
ENSG00000167671	UBXN6	19	4457819	105.821	0.102374	1.07354	3.51384e-48	2.51234e-47
ENSG00000159720	ATP6V0D1	16	67515140	43.4958	0.083762	1.05978	3.54861e-48	2.53591e-47
ENSG00000109971	HSPA8	11	122933938	1441.01	-0.0974878	0.934659	3.60183e-48	2.57263e-47
ENSG00000106682	EIF4H	7	73588575	605.727	-0.0516154	0.964855	3.76635e-48	2.68877e-47
ENSG00000090889	KIF4A	X	69509879	44.1455	-0.0728934	0.950729	3.87865e-48	2.76754e-47
ENSG00000116191	RALGPS2	1	178694300	9.08174	0.0977896	1.07013	3.90126e-48	2.78225e-47
ENSG00000139508	SLC46A3	13	29293107	17.1377	0.0732685	1.0521	4.09152e-48	2.91646e-47
ENSG00000105519	CAPS	19	5911718	6.52034	0.0983141	1.07052	4.16279e-48	2.96575e-47
ENSG00000186871	ERCC6L	X	71458897	22.3025	-0.0862842	0.941946	4.29361e-48	3.0574e-47
BGLF4		EBV			0.0918496	1.06574	4.56038e-48	3.24571e-47
ENSG00000119139	TJP2	9	71736209	90.7396	0.0643942	1.04565	4.75105e-48	3.3797e-47
ENSG00000122873	CISD1	10	60028818	46.541	-0.0781871	0.947247	5.05001e-48	3.59055e-47
ENSG00000138399	FASTKD1	2	170430385	76.5292	-0.0827862	0.944232	5.30939e-48	3.77305e-47
ENSG00000136754	ABI1	10	27150016	109.046	0.0639319	1.04531	5.52124e-48	3.92162e-47
ENSG00000108270	AATF	17	35306175	204.695	-0.0564018	0.96166	5.63807e-48	4.00257e-47
ENSG00000163013	FBXO41	2	73511559	46.6501	-0.0916265	0.938464	5.96453e-48	4.23219e-47
ENSG00000145041	VPRBP	3	51534010	41.8338	-0.0654809	0.955627	6.58398e-48	4.66936e-47
ENSG00000136527	TRA2B	3	185655924	118.799	-0.0634154	0.956996	6.92088e-48	4.90582e-47
ENSG00000237649	KIFC1	6	33359313	116.177	-0.0840777	0.943387	7.04184e-48	4.98904e-47
ENSG00000100526	CDKN3	14	54863567	61.613	-0.0826045	0.944351	7.15547e-48	5.06698e-47
ENSG00000010278	CD9	12	6308881	19.3058	0.0803137	1.05725	7.38546e-48	5.22721e-47
ENSG00000160131	VMA21	X	150564987	60.0772	-0.0864331	0.941848	7.99554e-48	5.65615e-47
ENSG00000087152	ATXN7L3	17	42277481	105.304	0.0645673	1.04577	8.04082e-48	5.68532e-47
ENSG00000172716	SLFN11	17	33700720	24.5569	-0.0931872	0.937449	8.09023e-48	5.71737e-47
ENSG00000141905	NFIC	19	3359561	39.3959	-0.110825	0.926058	8.10923e-48	5.72791e-47
ENSG00000184203	PPP1R2	3	195270209	63.1373	0.0930539	1.06663	9.0129e-48	6.36301e-47
ENSG00000100347	SAMM50	22	44351301	57.6134	-0.0539171	0.963317	9.58863e-48	6.76606e-47
ENSG00000143333	RGS16	1	182573543	132.487	-0.0847424	0.942953	9.65425e-48	6.80894e-47
ENSG00000179431	FJX1	11	35639735	16.3968	-0.110749	0.926107	1.0041e-47	7.07812e-47
ENSG00000157470	FAM81A	15	59664892	20.0841	-0.0803183	0.945849	1.00939e-47	7.11183e-47
ENSG00000175970	UNC119B	12	121148238	57.5587	-0.0593754	0.95968	1.09991e-47	7.74574e-47
ENSG00000125434	SLC25A35	17	8198661	6.35384	0.0807554	1.05757	1.10408e-47	7.77124e-47
ENSG00000177380	PPFIA3	19	49622646	1.28559	0.080995	1.05775	1.13587e-47	7.99098e-47
ENSG00000139131	YARS2	12	32908836	58.9556	-0.0584117	0.960321	1.1948e-47	8.40134e-47
ENSG00000171163	ZNF692	1	249153343	39.3758	-0.0982341	0.934176	1.20345e-47	8.45791e-47
ENSG00000196497	IPO4	14	24658170	7.68136	-0.0817063	0.944939	1.26446e-47	8.88227e-47
ENSG00000184922	FMNL1	17	43298811	132.212	0.0963818	1.06909	1.34169e-47	9.42002e-47
[truncated: 12,030 more rows]

## Sheet: TableS2GeneChangeCorrLDLCchange
Table S2: Spearman correlations of statin-induced gene expression changes in LCLs with plasma LDL-cholesterol statin response in the corresponding CAP participants.
Gene	GeneSymbol	Chr	TSS (hg19bp)	P	Rho	Q (FDR-adj P)	CCR4-NOTcomplex
ENSG00000198026	ZNF335	20	44600833	7.78e-07	0.236669	0.00847906
ENSG00000088038	CNOT3	19	54641444	1.2152e-06	0.232587	0.00847906	Y
ENSG00000140464	PML	15	74287014	5.43e-06	0.218311	0.0245957
ENSG00000162298	SYVN1	11	64902004	7.05e-06	0.215716	0.0245957
ENSG00000186106	ANKRD46	8	101572012	1.56326e-05	-0.20761	0.0292632
ENSG00000151247	EIF4E	4	99851788	1.87926e-05	-0.205691	0.0292632
ENSG00000099917	MED15	22	20850200	1.88263e-05	0.205672	0.0292632
ENSG00000071564	TCF3	19	1652604	2.05485e-05	0.204753	0.0292632
ENSG00000155100	OTUD6B	8	92082424	2.05953e-05	-0.204729	0.0292632
ENSG00000157426	AASDH	4	57253666	2.09697e-05	-0.20454	0.0292632
ENSG00000144161	ZC3H8	2	113012713	2.74727e-05	-0.201675	0.0335492
ENSG00000183814	LIN9	1	226497570	2.88492e-05	-0.201152	0.0335492
ENSG00000102078	SLC25A14	X	129473874	3.79945e-05	-0.198182	0.0365761
ENSG00000073060	SCARB1	12	125367214	3.99546e-05	0.197635	0.0365761
ENSG00000141867	BRD4	19	15443356	4.16249e-05	0.197188	0.0365761
ENSG00000149313	AASDHPPT	11	105946228	4.19361e-05	-0.197107	0.0365761
ENSG00000104973	MED25	19	50321539	4.7682e-05	0.195699	0.0391413
ENSG00000170684	ZNF296	19	45579846	5.48625e-05	0.19415	0.0394181
ENSG00000105325	FZR1	19	3506271	5.57696e-05	0.193968	0.0394181
ENSG00000130475	FCHO1	19	17858527	5.64932e-05	0.193825	0.0394181
ENSG00000168488	ATXN2L	16	28834356	6.06052e-05	0.193043	0.03951
ENSG00000213015	ZNF580	19	56146382	6.3142e-05	0.192585	0.03951
ENSG00000104432	IL7	8	79717758	6.84009e-05	-0.191689	0.03951
ENSG00000181789	COPG1	3	128968449	7.02734e-05	0.191386	0.03951
ENSG00000175727	MLXIP	12	122516628	7.35646e-05	0.19087	0.03951
ENSG00000104972	LILRB1	19	55085346	7.36123e-05	0.190863	0.03951
ENSG00000039523	RIPOR1	16	67552321	8.33702e-05	0.189455	0.04309
ENSG00000111554	MDM1	12	68726161	8.6553e-05	-0.189029	0.0431374
ENSG00000182487	NCF1B	7	72634611	9.08727e-05	0.188474	0.0435253
ENSG00000197498	RPF2	6	111303218	9.35693e-05	-0.18814	0.0435253
ENSG00000134375	TIMM17A	1	201924619	0.000107223	-0.186576	0.0466235
ENSG00000155229	MMS19	10	99258551	0.000109186	0.186367	0.0466235
ENSG00000182979	MTA1	14	105886159	0.000118003	0.185469	0.0466235
ENSG00000069424	KCNAB2	1	6051526	0.000126051	0.184702	0.0466235
ENSG00000134440	NARS1	18	55289445	0.000128367	-0.18449	0.0466235
ENSG00000262454	RP11-65J21.3	16	14396145	0.000128504	0.184478	0.0466235
ENSG00000186111	PIP5K1C	19	3700477	0.000132135	0.184153	0.0466235
ENSG00000160410	SHKBP1	19	41082757	0.000142638	0.183258	0.0466235
ENSG00000175826	CTDNEP1	17	7155810	0.000149781	0.182684	0.0466235
ENSG00000188171	ZNF626	19	20844402	0.000151566	-0.182545	0.0466235
ENSG00000197943	PLCG2	16	81772702	0.000156712	0.182151	0.0466235
ENSG00000159314	ARHGAP27	17	43511787	0.000163182	0.181673	0.0466235
ENSG00000156860	FBRS	16	30669752	0.000165752	0.181489	0.0466235
ENSG00000164880	INTS1	7	1545489	0.000166534	0.181433	0.0466235
ENSG00000139613	SMARCC2	12	56583351	0.000168631	0.181285	0.0466235
ENSG00000168528	SERINC2	1	31882412	0.000177921	0.180648	0.0466235
ENSG00000124593	PRICKLE4	6	41748087	0.000179593	0.180537	0.0466235
ENSG00000173599	PC	11	66725847	0.000182829	0.180324	0.0466235
ENSG00000120837	NFYB	12	104532067	0.000184348	-0.180226	0.0466235
ENSG00000182400	TRAPPC6B	14	39639736	0.000187604	-0.180017	0.0466235
ENSG00000071894	CPSF1	8	145634753	0.000188625	0.179952	0.0466235
ENSG00000141985	SH3GL1	19	4400544	0.000191312	0.179783	0.0466235
ENSG00000164219	PGGT1B	5	114598569	0.000195839	-0.179504	0.0466235
ENSG00000205309	NT5M	17	17206649	0.000196832	0.179443	0.0466235
ENSG00000174083	PIK3R6	17	8770994	0.000210048	0.178664	0.0466235
ENSG00000164818	DNAAF5	7	766338	0.000212309	0.178535	0.0466235
ENSG00000100280	AP1B1	22	29819168	0.000213036	0.178494	0.0466235
ENSG00000196498	NCOR2	12	125052135	0.000217177	0.178263	0.0466235
ENSG00000167770	OTUB1	11	63753325	0.000219	0.178162	0.0466235
ENSG00000069345	DNAJA2	16	47007699	0.000219234	-0.178149	0.0466235
ENSG00000085872	CHERP	19	16653341	0.000228439	0.177653	0.0466235
ENSG00000215781	AC011043.1	GL000195.1	74342	0.000233714	-0.177377	0.0466235
ENSG00000119927	GPAM	10	113975135	0.000238952	-0.177108	0.0466235
ENSG00000139505	MTMR6	13	25862147	0.000240903	-0.17701	0.0466235
ENSG00000196576	PLXNB2	22	50746056	0.000243607	0.176874	0.0466235
ENSG00000173511	VEGFB	11	64002010	0.00024674	0.176719	0.0466235
ENSG00000133250	ZNF414	19	8579048	0.000251944	0.176466	0.0466235
ENSG00000244462	RBM12	20	34252878	0.000255649	-0.176288	0.0466235
ENSG00000134077	THUMPD3	3	9404526	0.000255711	-0.176285	0.0466235
ENSG00000135272	MDFIC	7	114562209	0.000256005	-0.176271	0.0466235
ENSG00000138381	ASNSD1	2	190526111	0.000257537	-0.176199	0.0466235
ENSG00000108840	HDAC5	17	42201070	0.000257951	0.176179	0.0466235
ENSG00000083099	LYRM2	6	90348472	0.000265629	-0.175822	0.0466235
ENSG00000141524	TMC6	17	76128488	0.000266851	0.175766	0.0466235
ENSG00000261827	RP11-340F14.5	12	121625359	0.00027009	-0.175618	0.0466235
ENSG00000137166	FOXP4	6	41514164	0.000272676	0.175502	0.0466235
ENSG00000135698	MPHOSPH6	16	82203831	0.000274124	-0.175437	0.0466235
ENSG00000072062	PRKACA	19	14228896	0.000275939	0.175356	0.0466235
ENSG00000087087	SRRT	7	100472733	0.000277519	0.175287	0.0466235
ENSG00000120784	ZFP30	19	38183238	0.000282815	-0.175055	0.0466235
ENSG00000160767	ENTREP3	1	155225274	0.000284331	0.17499	0.0466235
ENSG00000117408	IPO13	1	44412611	0.000284666	0.174975	0.0466235
ENSG00000111142	METAP2	12	95867296	0.000284712	-0.174973	0.0466235
ENSG00000141503	MINK1	17	4736683	0.000293716	0.174591	0.0466235
ENSG00000144744	UBA3	3	69129559	0.000295164	-0.174531	0.0466235
ENSG00000198728	LDB1	10	103880210	0.00029697	0.174456	0.0466235
ENSG00000100243	CYB5R3	22	43045574	0.000297642	0.174428	0.0466235
ENSG00000174915	PTDSS2	11	448268	0.000297792	0.174422	0.0466235
ENSG00000237004	ZNRF2P1	7	32768181	0.000299022	0.174371	0.0466235
ENSG00000173020	GRK2	11	67033881	0.000300841	0.174297	0.0466235
ENSG00000099331	MYO9B	19	17186591	0.000307592	0.174023	0.0466235
ENSG00000125637	PSD4	2	113914902	0.000309477	0.173948	0.0466235
ENSG00000151287	TEX30	13	103426161	0.000320422	-0.173519	0.0466235
ENSG00000132024	CC2D1A	19	14017014	0.000326686	0.17328	0.0466235
ENSG00000152422	XRCC4	5	82373317	0.000329886	-0.173159	0.0466235
ENSG00000066583	ISOC1	5	128430444	0.000330424	-0.173139	0.0466235
ENSG00000171206	TRIM8	10	104404253	0.000335544	0.172949	0.0466235
ENSG00000041357	PSMA4	15	78832747	0.000336752	-0.172904	0.0466235
ENSG00000075131	TIPIN	15	66679084	0.000336765	-0.172904	0.0466235
ENSG00000103507	BCKDK	16	31117428	0.000336833	0.172901	0.0466235
ENSG00000163507	CIP2A	3	108308491	0.00033744	-0.172879	0.0466235
ENSG00000148337	CIZ1	9	130966662	0.000347624	0.17251	0.047116
ENSG00000180900	SCRIB	8	144897549	0.000348494	0.172479	0.047116
ENSG00000172115	CYCS	7	25164980	0.000357161	-0.172173	0.047116
ENSG00000104897	SF3A2	19	2236520	0.000363014	0.171971	0.047116
ENSG00000106588	PSMA2	7	42971822	0.000366339	-0.171857	0.047116
ENSG00000040608	RTN4R	22	20270769	0.000367657	0.171812	0.047116
ENSG00000068793	CYFIP1	15	22892005	0.000369402	0.171753	0.047116
ENSG00000106290	TAF6	7	99717464	0.000373449	0.171617	0.047116
ENSG00000076928	ARHGEF1	19	42387228	0.000374733	0.171575	0.047116
ENSG00000023287	RB1CC1	8	53658403	0.000375297	-0.171556	0.047116
ENSG00000105426	PTPRS	19	5340814	0.000381091	0.171364	0.047116
ENSG00000074370	ATP2A3	17	3867736	0.000388805	0.171114	0.047116
ENSG00000175221	MED16	19	893218	0.000389751	0.171083	0.047116
ENSG00000176946	THAP4	2	242576864	0.000390108	0.171072	0.047116
ENSG00000189164	ZNF527	19	37861963	0.000391649	-0.171022	0.047116
ENSG00000127616	SMARCA4	19	11071598	0.000403567	0.170647	0.0476166
ENSG00000168067	MAP4K2	11	64570713	0.000405623	0.170583	0.0476166
ENSG00000129055	ANAPC13	3	134205558	0.00040977	-0.170455	0.0476166
ENSG00000048544	MRPS10	6	42185603	0.000413201	-0.17035	0.0476166
ENSG00000197798	FAM118B	11	126081309	0.000413318	-0.170347	0.0476166
ENSG00000015285	WAS	X	48534985	0.000416283	0.170257	0.0476166
ENSG00000179222	MAGED1	X	51546103	0.000421066	0.170113	0.0477722
ENSG00000067829	IDH3G	X	153059978	0.000432438	0.169777	0.0481572
ENSG00000145388	METTL14	4	119606523	0.000434187	-0.169727	0.0481572
ENSG00000145779	TNFAIP8	5	118604387	0.000440881	-0.169533	0.0481572
ENSG00000124191	TOX2	20	42543504	0.000447094	0.169357	0.0481572
ENSG00000155868	MED7	5	156586030	0.000447106	-0.169356	0.0481572
ENSG00000214078	CPNE1	20	34252878	0.00044848	0.169317	0.0481572
ENSG00000177731	FLII	17	18162230	0.000450588	0.169258	0.0481572
ENSG00000111676	ATN1	12	7033626	0.000452067	0.169217	0.0481572
ENSG00000105063	PPP6R1	19	55770363	0.000459214	0.169018	0.0482247
ENSG00000122565	CBX3	7	26240782	0.000460663	-0.168978	0.0482247
ENSG00000175087	PDIK1L	1	26437664	0.000463068	-0.168912	0.0482247
ENSG00000116918	TSNAX	1	231664399	0.00047405	-0.168615	0.0486434
ENSG00000119446	RBM18	9	125027118	0.000478681	-0.168492	0.0486434
ENSG00000182858	ALG12	22	50312106	0.000480979	0.168431	0.0486434
ENSG00000095059	DHPS	19	12792716	0.000483985	0.168352	0.0486434
ENSG00000186130	ZBTB6	9	125675609	0.000484517	-0.168338	0.0486434
ENSG00000008838	MED24	17	38217468	0.000506276	0.167778	0.0499476
ENSG00000155962	CLIC2	X	154563966	0.000509756	-0.167691	0.0499476
ENSG00000116791	CRYZ	1	75199092	0.000515925	-0.167538	0.0499476
ENSG00000084073	ZMPSTE24	1	40723779	0.000516477	-0.167524	0.0499476
ENSG00000169727	GPS1	17	80008567	0.000517445	0.1675	0.0499476
ENSG00000105438	KDELR1	19	48894810	0.000522303	0.167381	0.0499476
ENSG00000181722	ZBTB20	3	114866118	0.00052288	0.167366	0.0499476
ENSG00000089639	GMIP	19	19754476	0.000526141	0.167287	0.0499476
ENSG00000130479	MAP1S	19	17830051	0.000535745	0.167056	0.0503211
ENSG00000142327	RNPEPL1	2	241505221	0.000537287	0.167019	0.0503211
ENSG00000091317	CMTM6	3	32544900	0.000545888	-0.166815	0.0507858
ENSG00000104853	CLPTM1	19	45457842	0.0005506	0.166705	0.0508849
ENSG00000163029	SMC6	2	17981509	0.000560076	-0.166486	0.0511235
ENSG00000115596	WNT6	2	219724544	0.000560882	0.166468	0.0511235
ENSG00000079313	REXO1	19	1848452	0.000567595	0.166315	0.0511235
ENSG00000104131	EIF3J	15	44829255	0.000567835	-0.166309	0.0511235
ENSG00000100412	ACO2	22	41865129	0.000590285	0.16581	0.0521662
ENSG00000103266	STUB1	16	730224	0.000592435	0.165763	0.0521662
ENSG00000115677	HDLBP	2	242256476	0.000593963	0.16573	0.0521662
ENSG00000103148	NPRL3	16	188859	0.000599231	0.165616	0.0521662
ENSG00000179335	CLK3	15	74890841	0.000599895	0.165602	0.0521662
ENSG00000171100	MTM1	X	149737069	0.000601846	-0.16556	0.0521662
ENSG00000131013	PPIL4	6	149867174	0.000609225	-0.165402	0.0524241
ENSG00000173171	MTX1	1	155178490	0.000612335	0.165337	0.0524241
ENSG00000181222	POLR2A	17	7387685	0.000633771	0.164891	0.0535769
ENSG00000142186	SCYL1	11	65292548	0.000634508	0.164876	0.0535769
ENSG00000151490	PTPRO	12	15475331	0.000637318	-0.164819	0.0535769
ENSG00000151304	SRFBP1	5	121297656	0.000647627	-0.164611	0.053611
ENSG00000002834	LASP1	17	37026112	0.000648875	0.164586	0.053611
ENSG00000133103	COG6	13	40229764	0.000649248	-0.164578	0.053611
ENSG00000132017	DCAF15	19	14063304	0.000657619	0.164412	0.0536902
ENSG00000071243	ING3	7	120590803	0.00066824	-0.164204	0.0536902
ENSG00000105245	NUMBL	19	41196877	0.000678583	0.164004	0.0536902
ENSG00000213923	CSNK1E	22	38794527	0.000684282	0.163895	0.0536902
ENSG00000143933	CALM2	2	47403740	0.000685074	-0.16388	0.0536902
ENSG00000167393	PPP2R3B	X	347690	0.000686135	0.16386	0.0536902
ENSG00000184207	PGP	16	2264808	0.000687935	0.163825	0.0536902
ENSG00000149091	DGKZ	11	46354455	0.000699258	0.163612	0.0536902
ENSG00000198015	MRPL42	12	93861264	0.000700964	-0.163581	0.0536902
ENSG00000124126	PREX1	20	47444420	0.000703143	0.16354	0.0536902
ENSG00000142867	BCL10	1	85742773	0.000706367	-0.16348	0.0536902
ENSG00000130402	ACTN4	19	39138289	0.000706905	0.16347	0.0536902
ENSG00000133641	C12orf29	12	88427623	0.000708359	-0.163443	0.0536902
ENSG00000132313	MRPL35	2	86426478	0.000710778	-0.163399	0.0536902
ENSG00000158234	FAIM	3	138327448	0.000711251	-0.16339	0.0536902
ENSG00000079432	CIC	19	42772689	0.000711766	0.163381	0.0536902
ENSG00000119574	ZBTB45	19	59050278	0.000716157	0.1633	0.053731
ENSG00000164597	COG5	7	107204959	0.000721404	-0.163205	0.0537564
ENSG00000104660	LEPROTL1	8	29952914	0.000724199	-0.163154	0.0537564
ENSG00000251136	RP11-37B2.1	8	90769955	0.000728644	-0.163074	0.0538001
ENSG00000163818	LZTFL1	3	45957534	0.000747826	-0.162734	0.054646
ENSG00000106302	HYAL4	7	123469037	0.000757538	-0.162564	0.054646
ENSG00000136518	ACTL6A	3	179280668	0.000761155	-0.162502	0.054646
ENSG00000196810	CTBP1-AS2	4	1243088	0.000761253	0.1625	0.054646
ENSG00000198276	UCKL1	20	62587769	0.000769471	0.162359	0.054646
ENSG00000105647	PIK3R2	19	18263928	0.000769553	0.162358	0.054646
ENSG00000182872	RBM10	X	47004268	0.000773552	0.162289	0.054646
ENSG00000141556	TBCD	17	80709940	0.000779875	0.162182	0.054646
ENSG00000138686	BBS7	4	122791652	0.000780519	-0.162171	0.054646
ENSG00000163510	CWC22	2	180871840	0.000781763	-0.162151	0.054646
ENSG00000078061	ARAF	X	47420516	0.000783175	0.162127	0.054646
ENSG00000244479	OR2A1-AS1	7	144053274	0.000795172	0.161927	0.0552071
ENSG00000122958	VPS26A	10	70883268	0.000813707	-0.161623	0.0554956
ENSG00000089048	ESF1	20	13765532	0.000814262	-0.161614	0.0554956
ENSG00000102858	MGRN1	16	4666494	0.000819668	0.161526	0.0554956
ENSG00000162694	EXTL2	1	101361554	0.000822544	-0.16148	0.0554956
ENSG00000158517	NCF1	7	74188309	0.000825418	0.161434	0.0554956
ENSG00000116871	MAP7D1	1	36621180	0.000826039	0.161424	0.0554956
ENSG00000175115	PACS1	11	65837834	0.000827165	0.161406	0.0554956
ENSG00000138078	PREPL	2	44589001	0.000842497	-0.161163	0.0559796
ENSG00000110697	PITPNM1	11	67273734	0.00085221	0.161011	0.0559796
ENSG00000177943	MAMDC4	9	139745395	0.00085373	0.160988	0.0559796
ENSG00000099991	CABIN1	22	24407642	0.000864503	0.160821	0.0559796
ENSG00000093144	ECHDC1	6	127664754	0.000868082	-0.160767	0.0559796
ENSG00000165121	RP11-213G2.3	9	88430881	0.000868966	-0.160753	0.0559796
ENSG00000170854	MINA	3	97691301	0.000872246	-0.160703	0.0559796
ENSG00000131966	ACTR10	14	58666798	0.000873767	-0.16068	0.0559796
ENSG00000116473	RAP1A	1	112084840	0.000879187	-0.160598	0.0559796
ENSG00000130522	JUND	19	18392432	0.000879661	0.160591	0.0559796
ENSG00000164347	GFM2	5	74063196	0.00088308	-0.160539	0.0559796
ENSG00000138685	FGF2	4	123747863	0.000885632	-0.160501	0.0559796
ENSG00000022840	RNF10	12	120971283	0.00088842	0.160459	0.0559796
ENSG00000176715	ACSF3	16	89154783	0.000892245	0.160402	0.0559796
ENSG00000167173	C15orf39	15	75487984	0.000894551	0.160368	0.0559796
ENSG00000160803	UBQLN4	1	156023585	0.000907312	0.160179	0.0563345
ENSG00000141959	PFKL	21	45719934	0.000908296	0.160165	0.0563345
ENSG00000105726	ATP13A1	19	19774502	0.000920144	0.159992	0.0567325
ENSG00000213445	SIPA1	11	65405568	0.000925107	0.15992	0.0567325
ENSG00000167323	STIM1	11	3875757	0.000935676	0.159769	0.0567325
ENSG00000133030	MPRIP	17	16945859	0.000936787	0.159753	0.0567325
ENSG00000142599	RERE	1	8877702	0.000940236	0.159704	0.0567325
ENSG00000129667	RHBDF2	17	74497872	0.000942097	0.159678	0.0567325
ENSG00000047315	POLR2B	4	57843888	0.000943171	-0.159663	0.0567325
ENSG00000152778	IFIT5	10	91174343	0.000949264	-0.159577	0.056854
ENSG00000077454	LRCH4	7	100183776	0.00096328	0.159381	0.0574469
ENSG00000155096	AZIN1	8	103906092	0.00096765	-0.15932	0.0574619
ENSG00000099995	SF3A1	22	30752936	0.000980585	0.159142	0.0578007
ENSG00000138069	RAB1A	2	65357240	0.00098408	-0.159095	0.0578007
ENSG00000116525	TRIM62	1	33647660	0.000985781	0.159072	0.0578007
ENSG00000166582	CENPV	17	16256970	0.000996467	0.158927	0.0578344
ENSG00000121897	LIAS	4	39460620	0.000996663	-0.158924	0.0578344
ENSG00000110958	PTGES3	12	57082159	0.00100198	-0.158853	0.0578344
ENSG00000124588	NQO2	6	2988221	0.00100542	0.158807	0.0578344
ENSG00000130985	UBA1	X	47050260	0.00101151	0.158726	0.0578344
ENSG00000077235	GTF3C1	16	27561234	0.00101278	0.158709	0.0578344
ENSG00000112031	MTRF1L	6	153323820	0.00101537	-0.158675	0.0578344
ENSG00000105329	TGFB1	19	41859816	0.00102271	0.158578	0.0580162
ENSG00000155849	ELMO1	7	37488852	0.00103295	0.158444	0.0581601
ENSG00000041988	THAP3	1	6684926	0.00103677	0.158395	0.0581601
ENSG00000104866	PPP1R37	19	45594654	0.00103803	0.158378	0.0581601
ENSG00000204469	PRRC2A	6	31588497	0.0010435	0.158308	0.0581601
ENSG00000065911	MTHFD2	2	74425689	0.0010467	-0.158266	0.0581601
ENSG00000116685	KIAA2013	1	11986485	0.0010545	0.158166	0.0581601
ENSG00000076201	PTPN23	3	47422501	0.00106307	0.158057	0.0581601
ENSG00000188290	HES4	1	935552	0.00106551	0.158026	0.0581601
ENSG00000104885	DOT1L	19	2164148	0.0010691	0.157981	0.0581601
ENSG00000127399	LRRC61	7	150019728	0.00107106	0.157956	0.0581601
ENSG00000137497	NUMA1	11	71791739	0.00108327	0.157804	0.0581601
ENSG00000181029	TRAPPC5	19	7745729	0.00108643	0.157764	0.0581601
ENSG00000196365	LONP1	19	5720583	0.00108786	0.157746	0.0581601
ENSG00000113369	ARRDC3	5	90679176	0.00109978	-0.157599	0.0581601
ENSG00000100241	SBF1	22	50913454	0.00110259	0.157565	0.0581601
ENSG00000112561	TFEB	6	41703997	0.00110322	0.157557	0.0581601
ENSG00000143368	SF3B4	1	149900236	0.00110669	0.157515	0.0581601
ENSG00000102882	MAPK3	16	30134827	0.00110764	0.157503	0.0581601
ENSG00000065029	ZNF76	6	35226686	0.00110902	0.157486	0.0581601
ENSG00000138035	PNPT1	2	55921045	0.0011134	-0.157433	0.0581601
ENSG00000105556	MIER2	19	344798	0.0011167	0.157393	0.0581601
ENSG00000125970	RALY	20	32581452	0.00111761	0.157382	0.0581601
ENSG00000143862	ARL8A	1	202113869	0.00112111	0.15734	0.0581601
ENSG00000107862	GBF1	10	104005289	0.00113955	0.157119	0.0584286
ENSG00000189266	PNRC2	1	24285599	0.00114132	-0.157098	0.0584286
ENSG00000128340	RAC2	22	37640488	0.0011414	0.157097	0.0584286
ENSG00000103855	CD276	15	73976307	0.00114566	0.157046	0.0584286
ENSG00000158411	MITD1	2	99797521	0.00115046	-0.15699	0.0584286
ENSG00000117151	CTBS	1	85040163	0.00115141	-0.156978	0.0584286
ENSG00000115286	NDUFS7	19	1383526	0.00115878	0.156892	0.0585367
ENSG00000156983	BRPF1	3	9773413	0.0011683	0.156781	0.0585367
ENSG00000139278	GLIPR1	12	75874460	0.00116951	-0.156767	0.0585367
ENSG00000103043	VAC14	16	70835064	0.00117076	0.156752	0.0585367
ENSG00000164897	TMUB1	7	150780633	0.00117451	0.156709	0.0585367
ENSG00000007520	TSR3	16	1401912	0.00118894	0.156543	0.0588859
ENSG00000168763	CNNM3	2	97481982	0.00119532	0.15647	0.0588859
ENSG00000137161	CNPY3	6	42896938	0.00119556	0.156467	0.0588859
ENSG00000213672	NCKIPSD	3	48723797	0.0011984	0.156435	0.0588859
ENSG00000139726	DENR	12	123237321	0.00121152	-0.156287	0.059322
ENSG00000160741	CRTC2	1	153931101	0.00121967	0.156196	0.0593917
ENSG00000068097	HEATR6	17	58156292	0.0012249	-0.156137	0.0593917
ENSG00000155329	ZCCHC10	5	132362296	0.00122571	-0.156128	0.0593917
ENSG00000125871	MGME1	20	17949556	0.00123728	-0.156	0.0597423
ENSG00000099381	SETD1A	16	30968615	0.00124676	0.155896	0.0597423
ENSG00000120217	CD274	9	5450503	0.00124791	-0.155883	0.0597423
ENSG00000123064	DDX54	12	113623284	0.00125007	0.15586	0.0597423
ENSG00000196182	STK40	1	36851497	0.00125778	0.155776	0.0598066
ENSG00000108599	AKAP10	17	19881656	0.00126324	-0.155717	0.0598066
ENSG00000206562	METTL6	3	15482073	0.00126428	-0.155705	0.0598066
ENSG00000166140	ZFYVE19	15	41099284	0.00127253	0.155617	0.0599568
ENSG00000126461	SCAF1	19	50145382	0.00127978	0.155539	0.0599568
ENSG00000159069	FBXW5	9	139839148	0.00129055	0.155424	0.0599568
ENSG00000178028	DMAP1	1	44679127	0.00130455	0.155277	0.0599568
ENSG00000004777	ARHGAP33	19	36265434	0.00130755	0.155245	0.0599568
ENSG00000135457	TFCP2	12	51566926	0.00131209	-0.155198	0.0599568
ENSG00000088854	C20orf194	20	3388272	0.00131484	-0.155169	0.0599568
ENSG00000135441	BLOC1S1	12	56109820	0.00132005	0.155115	0.0599568
ENSG00000116001	TIA1	2	70475792	0.00132029	-0.155112	0.0599568
ENSG00000172244	C5orf34	5	43515247	0.00132777	-0.155035	0.0599568
ENSG00000179364	PACS2	14	105766900	0.0013307	0.155005	0.0599568
ENSG00000089351	GRAMD1A	19	35485688	0.00133129	0.154999	0.0599568
ENSG00000203896	LIME1	20	62366815	0.00133993	0.15491	0.0599568
ENSG00000130511	SSBP4	19	18529674	0.00134022	0.154907	0.0599568
ENSG00000197045	GMFB	14	54955914	0.00134072	-0.154902	0.0599568
ENSG00000188677	PARVB	22	44395091	0.00134079	0.154901	0.0599568
ENSG00000184709	LRRC26	9	140064503	0.00134699	0.154838	0.0599568
ENSG00000116337	AMPD2	1	110158726	0.00134721	0.154835	0.0599568
ENSG00000105486	LIG1	19	48673860	0.00134908	0.154816	0.0599568
ENSG00000087365	SF3B2	11	65818200	0.00136432	0.154662	0.0604414
ENSG00000129480	DTD2	14	31926716	0.00137843	-0.15452	0.0606062
ENSG00000197119	SLC25A29	14	100772884	0.00137982	0.154507	0.0606062
ENSG00000013306	SLC25A39	17	42402238	0.00138905	0.154415	0.0606062
ENSG00000106460	TMEM106B	7	12250867	0.00139478	-0.154358	0.0606062
ENSG00000178719	GRINA	8	145064226	0.00139819	0.154325	0.0606062
ENSG00000120333	MRPS14	1	174992561	0.00140305	-0.154277	0.0606062
ENSG00000142453	CARM1	19	10982189	0.00140847	0.154224	0.0606062
ENSG00000124181	PLCG1	20	39765600	0.00140977	0.154211	0.0606062
ENSG00000151929	BAG3	10	121410882	0.00141215	0.154188	0.0606062
ENSG00000147416	ATP6V1B2	8	20054878	0.00141373	-0.154172	0.0606062
ENSG00000166987	MBD6	12	57914493	0.00141944	0.154117	0.0606062
ENSG00000130382	MLLT1	19	6279959	0.00142297	0.154082	0.0606062
ENSG00000130640	TUBGCP2	10	135125841	0.0014245	0.154068	0.0606062
ENSG00000138468	SENP7	3	101232085	0.00142954	-0.154019	0.0606358
ENSG00000198837	DENND4B	1	153919172	0.0014422	0.153897	0.0609875
ENSG00000241058	NSUN6	10	18940551	0.00144979	-0.153825	0.0611232
ENSG00000185359	HGS	17	79650356	0.00146297	0.1537	0.0613885
ENSG00000151414	NEK7	1	198126093	0.00146488	-0.153682	0.0613885
ENSG00000018699	TTC27	2	32853099	0.00149058	-0.153441	0.0615498
ENSG00000012061	ERCC1	19	45982086	0.00149195	0.153428	0.0615498
ENSG00000136286	MYO1G	7	45018697	0.00149551	0.153395	0.0615498
ENSG00000182923	CEP63	3	134204585	0.00149751	-0.153377	0.0615498
ENSG00000111911	HINT3	6	126277927	0.00150328	-0.153324	0.0615498
ENSG00000137700	SLC37A4	11	118901616	0.0015056	0.153302	0.0615498
ENSG00000121310	ECHDC2	1	53392884	0.00150797	0.15328	0.0615498
ENSG00000174695	TMEM167A	5	82373682	0.00151744	-0.153194	0.0615498
ENSG00000243667	WDR92	2	68384692	0.00151885	-0.153181	0.0615498
ENSG00000173145	NOC3L	10	96122716	0.00152297	-0.153143	0.0615498
ENSG00000248632	RP11-366M4.11	4	165891154	0.00152886	-0.153089	0.0615498
ENSG00000137309	HMGA1	6	34204650	0.00153158	0.153065	0.0615498
ENSG00000099804	CDC34	19	531714	0.00153329	0.153049	0.0615498
ENSG00000198909	MAP3K3	17	61699775	0.00153618	0.153023	0.0615498
ENSG00000185624	P4HB	17	79818570	0.00153717	0.153014	0.0615498
ENSG00000072818	ACAP1	17	7239848	0.00155303	0.152872	0.0615498
ENSG00000235173	HGH1	8	145192672	0.00155357	0.152867	0.0615498
ENSG00000172638	EFEMP2	11	65641063	0.00155964	0.152813	0.0615498
ENSG00000097021	ACOT7	1	6454451	0.00156178	0.152794	0.0615498
ENSG00000146085	MUT	6	49430904	0.00156234	-0.152789	0.0615498
ENSG00000117054	ACADM	1	76190036	0.00156499	-0.152765	0.0615498
ENSG00000166925	TSC22D4	7	100076902	0.00156576	0.152758	0.0615498
ENSG00000166557	TMED3	15	79603404	0.00157384	0.152687	0.0616937
ENSG00000143761	ARF1	1	228270361	0.00158772	0.152565	0.0618014
ENSG00000141858	SAMD1	19	14201848	0.00159678	0.152485	0.0618014
ENSG00000130706	ADRM1	20	60877149	0.00159881	0.152468	0.0618014
ENSG00000156381	ANKRD9	14	102976136	0.0016	0.152457	0.0618014
ENSG00000086015	MAST2	1	46252659	0.00160164	0.152443	0.0618014
ENSG00000188986	NELFB	9	140149625	0.00160316	0.15243	0.0618014
ENSG00000179837	RBM15B	3	51428731	0.00162412	0.152249	0.0623088
ENSG00000127220	ABHD8	19	17421045	0.00162714	0.152223	0.0623088
ENSG00000169139	UBE2V2	8	48920960	0.00163409	-0.152164	0.0623088
ENSG00000100055	CYTH4	22	37678068	0.00163418	0.152163	0.0623088
ENSG00000061938	TNK2	3	195638816	0.00167163	0.151846	0.0635628
ENSG00000169718	DUS1L	17	80023763	0.00167741	0.151798	0.0636094
ENSG00000129968	ABHD17A	19	1885546	0.00169476	0.151654	0.0639496
ENSG00000144909	OSBPL11	3	125313934	0.00170866	-0.15154	0.0639496
ENSG00000133983	COX16	14	70826448	0.0017089	-0.151538	0.0639496
ENSG00000138399	FASTKD1	2	170430385	0.00171069	-0.151523	0.0639496
ENSG00000130766	SESN2	1	28586038	0.00171263	0.151507	0.0639496
ENSG00000164603	C7orf60	7	112579971	0.00171862	-0.151458	0.0639496
ENSG00000164086	DUSP7	3	52090566	0.00172323	0.151421	0.0639496
ENSG00000182628	SKA2	17	57232630	0.00172681	-0.151392	0.0639496
ENSG00000107140	TESK1	9	35605367	0.00172762	0.151385	0.0639496
ENSG00000260032	LINC00657	20	34638882	0.00173714	-0.151308	0.0640086
ENSG00000115520	COQ10B	2	198318147	0.00174155	-0.151273	0.0640086
ENSG00000172932	ANKRD13D	11	67056018	0.00175069	0.151199	0.0640086
ENSG00000104047	DTWD1	15	49913177	0.00175391	-0.151173	0.0640086
ENSG00000073050	XRCC1	19	44084625	0.00175979	0.151126	0.0640086
ENSG00000167604	NFKBID	19	36393205	0.00176005	0.151124	0.0640086
ENSG00000116213	WRAP73	1	3569325	0.00176455	0.151089	0.0640086
ENSG00000178922	HYI	1	43919660	0.00176591	0.151078	0.0640086
ENSG00000100258	LMF2	22	50946135	0.00177505	0.151005	0.0641522
ENSG00000130175	PRKCSH	19	11546109	0.00179455	0.150852	0.0641522
ENSG00000133119	RFC3	13	34392186	0.00179491	-0.150849	0.0641522
ENSG00000182179	UBA7	3	49851379	0.00180076	0.150803	0.0641522
ENSG00000132182	NUP210	3	13461809	0.00180182	0.150795	0.0641522
ENSG00000177889	UBE2N	12	93836038	0.00180297	-0.150786	0.0641522
ENSG00000110756	HPS5	11	18343745	0.00180897	-0.150739	0.0641522
ENSG00000090447	TFAP4	16	4323076	0.00181102	0.150723	0.0641522
ENSG00000261971	RP11-473M20.7	16	3109371	0.00181829	0.150667	0.0641522
ENSG00000204351	SKIV2L	6	31926857	0.00182086	0.150647	0.0641522
ENSG00000043093	DCUN1D1	3	182703741	0.0018218	-0.15064	0.0641522
ENSG00000007168	PAFAH1B1	17	2496504	0.00182504	-0.150615	0.0641522
ENSG00000020633	RUNX3	1	25291612	0.00186573	0.150304	0.0652636
ENSG00000185947	ZNF267	16	31885079	0.00186739	-0.150291	0.0652636
ENSG00000101343	CRNKL1	20	20036690	0.00187804	-0.150211	0.0652636
ENSG00000187778	MCRS1	12	49961936	0.00188119	0.150188	0.0652636
ENSG00000185122	HSF1	8	145515280	0.0018841	0.150166	0.0652636
ENSG00000111732	AICDA	12	8765467	0.00188588	-0.150152	0.0652636
ENSG00000126787	DLGAP5	14	55658396	0.00188939	-0.150126	0.0652636
ENSG00000164167	LSM6	4	147096837	0.00189503	-0.150084	0.0652967
ENSG00000103335	PIEZO1	16	88851619	0.00190825	0.149986	0.0655903
ENSG00000130734	ATG4D	19	10654571	0.00191813	0.149913	0.0657677
ENSG00000127527	EPS15L1	19	16582896	0.00194344	0.149727	0.0663499
ENSG00000180448	HMHA1	19	1065922	0.00194747	0.149698	0.0663499
ENSG00000123989	CHPF	2	220408509	0.00195248	0.149662	0.0663499
ENSG00000167978	SRRM2	16	2802330	0.00195734	0.149626	0.0663499
ENSG00000178951	ZBTB7A	19	4066943	0.00196293	0.149586	0.0663499
ENSG00000196227	FAM217B	20	58508819	0.00196654	-0.14956	0.0663499
ENSG00000197157	SND1	7	127292234	0.00197375	0.149508	0.0663499
ENSG00000198301	SDAD1	4	76912115	0.00197496	-0.149499	0.0663499
ENSG00000091140	DLD	7	107531415	0.001981	-0.149456	0.0663499
ENSG00000028277	POU2F2	19	42700737	0.00198265	0.149444	0.0663499
ENSG00000165802	NSMF	9	140353786	0.00200241	0.149304	0.0665646
ENSG00000142046	TMEM91	19	41856816	0.00200376	0.149294	0.0665646
ENSG00000164889	SLC4A2	7	150754297	0.00201066	0.149245	0.0665646
ENSG00000109606	DHX15	4	24586173	0.00201605	-0.149207	0.0665646
ENSG00000189042	ZNF567	19	37178514	0.0020198	-0.149181	0.0665646
ENSG00000142185	TRPM2	21	45770046	0.00202249	0.149162	0.0665646
ENSG00000196961	AP2A1	19	50270225	0.00202694	0.149131	0.0665646
ENSG00000071655	MBD3	19	1592882	0.00203242	0.149092	0.0665646
ENSG00000127054	CPSF3L	1	1260071	0.00203967	0.149042	0.0665646
ENSG00000186635	ARAP1	11	72504644	0.00204415	0.149011	0.0665646
ENSG00000131653	TRAF7	16	2205699	0.00204871	0.148979	0.0665646
ENSG00000148832	PAOX	10	135192695	0.00205271	0.148951	0.0665646
ENSG00000117174	ZNHIT6	1	86174116	0.00205637	-0.148926	0.0665646
ENSG00000129292	PHF20L1	8	133787618	0.00205999	-0.148901	0.0665646
ENSG00000184640	2022-09-09	17	75276651	0.00206368	0.148875	0.0665646
ENSG00000156261	CCT8	21	30446118	0.00206539	-0.148864	0.0665646
ENSG00000144381	HSPD1	2	198381461	0.00207689	-0.148785	0.066781
ENSG00000110696	C11orf58	11	16634679	0.00208298	-0.148743	0.0668231
ENSG00000143493	INTS7	1	212208884	0.00209948	-0.14863	0.067198
ENSG00000184517	ZFP1	16	75182390	0.00213013	-0.148424	0.0680227
ENSG00000174442	ZWILCH	15	66797297	0.00213623	-0.148383	0.0680619
ENSG00000138448	ITGAV	2	187454792	0.00214552	-0.148321	0.0680799
ENSG00000104969	SGTA	19	2783369	0.00215029	0.148289	0.0680799
ENSG00000151657	KIN	10	7829990	0.00215143	-0.148282	0.0680799
ENSG00000185504	C17orf70	17	79520987	0.00217234	0.148144	0.068586
ENSG00000075702	WDR62	19	36545783	0.00219269	0.14801	0.0688291
ENSG00000214050	FBXO16	8	28347835	0.00219348	-0.148005	0.0688291
ENSG00000196843	ARID5A	2	97202480	0.00219484	0.147996	0.0688291
ENSG00000164430	MB21D1	6	74161999	0.00220908	-0.147904	0.0688687
ENSG00000015133	CCDC88C	14	91884188	0.00221793	0.147847	0.0688687
ENSG00000141905	NFIC	19	3359561	0.00221815	0.147845	0.0688687
ENSG00000134001	EIF2S1	14	67826714	0.00222294	-0.147814	0.0688687
ENSG00000185236	RAB11B	19	8454865	0.00222496	0.147801	0.0688687
ENSG00000122435	TRMT13	1	100598706	0.00222571	-0.147796	0.0688687
ENSG00000173418	NAA20	20	19997760	0.00223994	-0.147705	0.0690796
ENSG00000177542	SLC25A22	11	798316	0.00224506	0.147672	0.0690796
ENSG00000149577	SIDT2	11	117049449	0.00224737	0.147658	0.0690796
ENSG00000108443	RPS6KB1	17	57970447	0.00226859	-0.147523	0.0692807
ENSG00000087111	PIGS	17	26898890	0.00227004	0.147514	0.0692807
ENSG00000133302	ANKRD32	5	93954052	0.00227252	-0.147498	0.0692807
ENSG00000144579	CTDSP1	2	219262979	0.00227432	0.147487	0.0692807
ENSG00000181061	HIGD1A	3	42846023	0.00229358	-0.147366	0.0692807
ENSG00000006062	MAP3K14	17	43394414	0.00229676	0.147346	0.0692807
ENSG00000009844	VTA1	6	142468367	0.00229755	-0.147341	0.0692807
ENSG00000068354	TBC1D25	X	48397845	0.00229922	0.147331	0.0692807
ENSG00000119820	YIPF4	2	32502979	0.00230156	-0.147316	0.0692807
ENSG00000138346	DNA2	10	70231879	0.00230611	-0.147287	0.0692807
ENSG00000171148	TADA3	3	9834695	0.00230853	0.147272	0.0692807
ENSG00000031003	FAM13B	5	137387650	0.00231542	-0.14723	0.0693384
ENSG00000132522	GPS2	17	7218883	0.00232658	0.147161	0.069425
ENSG00000123143	PKN1	19	14543865	0.00232826	0.14715	0.069425
ENSG00000165704	HPRT1	X	133594183	0.00233329	-0.147119	0.0694267
ENSG00000106683	LIMK1	7	73497263	0.00234053	0.147075	0.0694579
ENSG00000130560	UBAC1	9	138853226	0.0023443	0.147051	0.0694579
ENSG00000189410	SH2D5	1	21059330	0.00235157	0.147007	0.0694665
ENSG00000076924	XAB2	19	7694451	0.00235606	0.146979	0.0694665
ENSG00000162073	PAQR4	16	3019246	0.00235952	0.146958	0.0694665
ENSG00000204316	MRPL38	17	73905899	0.00237637	0.146856	0.069791
ENSG00000138073	PREB	2	27357543	0.00238055	0.146831	0.069791
ENSG00000160124	CCDC58	3	122102078	0.0023872	-0.14679	0.0698393
ENSG00000100083	GGA1	22	38004481	0.00239658	0.146734	0.0699044
ENSG00000196642	RABL6	9	139702374	0.00239944	0.146717	0.0699044
ENSG00000167491	GATAD2A	19	19496635	0.00240767	0.146667	0.069998
ENSG00000133789	SWAP70	11	9685624	0.00241634	-0.146615	0.0701041
ENSG00000250903	GMDS-AS1	6	2245982	0.00242515	-0.146563	0.0702135
ENSG00000091542	ALKBH5	17	18086392	0.00243466	0.146506	0.070343
ENSG00000135334	AKIRIN2	6	88411927	0.00245685	0.146375	0.0708375
ENSG00000138660	AP1AR	4	113152893	0.00247731	-0.146256	0.07128
ENSG00000188157	AGRN	1	955503	0.00248941	0.146185	0.0714736
ENSG00000128309	MPST	22	37415676	0.00249428	0.146157	0.0714736
ENSG00000100239	PPP6R2	22	50781733	0.00250643	0.146087	0.0716747
ENSG00000212864	RNF208	9	140116033	0.00251405	0.146043	0.0717455
ENSG00000179361	ARID3B	15	74833518	0.00252775	0.145964	0.0717536
ENSG00000145332	KLHL8	4	88161466	0.00252824	-0.145961	0.0717536
ENSG00000157379	DHRS1	14	24769039	0.00252976	0.145952	0.0717536
ENSG00000176273	SLC35G1	10	95653730	0.0025376	-0.145908	0.0718301
ENSG00000128394	APOBEC3F	22	39436609	0.00254591	0.14586	0.0719194
ENSG00000105223	PLD3	19	40854363	0.00255468	0.14581	0.0720212
ENSG00000171298	GAA	17	78075355	0.00257161	0.145715	0.0723524
ENSG00000120949	TNFRSF8	1	12123434	0.00258211	0.145655	0.0725018
ENSG00000137760	ALKBH8	11	107436472	0.00261887	-0.14545	0.0733862
ENSG00000132478	UNK	17	73780681	0.00262905	0.145394	0.0735237
ENSG00000110047	EHD1	11	64655768	0.00264648	0.145298	0.0738006
ENSG00000150990	DHX37	12	125473668	0.00265157	0.14527	0.0738006
ENSG00000132589	FLOT2	17	27224697	0.00265854	0.145232	0.0738006
ENSG00000185475	TMEM179B	11	62554887	0.0026601	0.145223	0.0738006
ENSG00000104774	MAN2B1	19	12777556	0.00268232	0.145102	0.0742695
ENSG00000068400	GRIPAP1	X	48858675	0.00269353	0.145041	0.0743855
ENSG00000165934	CPSF2	14	92588281	0.00269718	-0.145022	0.0743855
ENSG00000023191	RNH1	11	507300	0.00271222	0.144941	0.0744242
ENSG00000244754	N4BP2L2	13	33112970	0.00271896	-0.144904	0.0744242
ENSG00000124279	FASTKD3	5	7869150	0.00271953	-0.144901	0.0744242
ENSG00000007047	MARK4	19	45582546	0.00271991	0.144899	0.0744242
ENSG00000159842	ABR	17	1132315	0.0027267	0.144863	0.0744639
ENSG00000141522	ARHGDIA	17	79829282	0.00273798	0.144803	0.074473
ENSG00000213186	TRIM59	3	160203561	0.0027381	-0.144802	0.074473
ENSG00000169696	ASPSCR1	17	79934683	0.00274662	0.144757	0.074473
ENSG00000156858	PRR14	16	30662038	0.00275558	0.144709	0.074473
ENSG00000136146	MED4	13	48669267	0.00277103	-0.144628	0.074473
ENSG00000165675	ENOX2	X	130037208	0.00277569	-0.144603	0.074473
ENSG00000136937	NCBP1	9	100395908	0.00277932	-0.144584	0.074473
ENSG00000108828	VAT1	17	41177140	0.00279062	0.144525	0.074473
ENSG00000104442	ARMC1	8	66546442	0.00279166	-0.144519	0.074473
ENSG00000170638	TRABD	22	50624344	0.00279567	0.144498	0.074473
ENSG00000101294	HM13	20	30102231	0.00280301	0.14446	0.074473
ENSG00000136379	ABHD17C	15	80972025	0.00280987	-0.144424	0.074473
ENSG00000104835	SARS2	19	39440495	0.00281121	0.144417	0.074473
ENSG00000170088	TMEM192	4	166129701	0.00281482	-0.144399	0.074473
ENSG00000129317	PUS7L	12	44152620	0.00282449	-0.144348	0.074473
ENSG00000180376	CCDC66	3	56591189	0.00282539	-0.144344	0.074473
ENSG00000139193	CD27	12	6554033	0.00282572	0.144342	0.074473
ENSG00000099821	POLRMT	19	633597	0.00282782	0.144331	0.074473
ENSG00000105364	MRPL4	19	10362577	0.00283251	0.144307	0.074473
ENSG00000105663	KMT2B	19	36208921	0.00283804	0.144279	0.074473
ENSG00000105793	GTPBP10	7	89964537	0.00284084	-0.144264	0.074473
ENSG00000246067	RAB30-AS1	11	82783108	0.0028479	-0.144228	0.074473
ENSG00000084733	RAB10	2	26256976	0.00284977	-0.144218	0.074473
ENSG00000188001	TPRG1	3	188665003	0.00287426	-0.144093	0.0749724
ENSG00000177595	PIDD1	11	809753	0.00288374	0.144045	0.0750795
ENSG00000136450	SRSF1	17	56084707	0.00289124	-0.144007	0.0751344
ENSG00000143228	NUF2	1	163236366	0.00290464	-0.143939	0.0753345
ENSG00000072694	FCGR2B	1	161551101	0.0029108	0.143908	0.0753345
ENSG00000204673	AKT1S1	19	50381716	0.00292739	0.143824	0.0753345
ENSG00000118246	FASTKD2	2	207630081	0.00293079	-0.143807	0.0753345
ENSG00000138182	KIF20B	10	91461367	0.00293083	-0.143807	0.0753345
ENSG00000167513	CDT1	16	88869621	0.00293359	0.143793	0.0753345
ENSG00000072310	SREBF1	17	17740325	0.00293672	0.143778	0.0753345
ENSG00000159423	ALDH4A1	1	19229275	0.00295248	0.143699	0.0755568
ENSG00000123728	RAP2C	X	131353471	0.00295622	-0.14368	0.0755568
ENSG00000250479	CHCHD10	22	24110630	0.00296163	0.143654	0.0755568
ENSG00000141577	CEP131	17	79196799	0.00296978	0.143613	0.0756264
ENSG00000149781	FERMT3	11	63974150	0.00298213	0.143552	0.0758027
ENSG00000116030	SUMO1	2	203103331	0.0029952	-0.143488	0.0758789
ENSG00000143603	KCNN3	1	154842756	0.00300812	0.143425	0.0758789
ENSG00000173674	EIF1AX	X	20159962	0.00301044	-0.143413	0.0758789
ENSG00000211455	STK38L	12	27396901	0.00301505	-0.143391	0.0758789
ENSG00000121644	DESI2	1	244816237	0.00301753	-0.143379	0.0758789
ENSG00000132510	KDM6B	17	7743222	0.00302723	0.143332	0.0758789
ENSG00000176208	ATAD5	17	29158988	0.0030309	-0.143314	0.0758789
ENSG00000068120	COASY	17	40713485	0.00304541	0.143243	0.0758789
ENSG00000100599	RIN3	14	92980118	0.00305013	0.143221	0.0758789
ENSG00000105819	PMPCB	7	102937869	0.00305376	-0.143203	0.0758789
ENSG00000102977	ACD	16	67694713	0.00305444	0.1432	0.0758789
ENSG00000145439	CBR4	4	169931426	0.00306269	-0.14316	0.0758789
ENSG00000110844	PRPF40B	12	49962001	0.00306337	0.143157	0.0758789
ENSG00000095261	PSMD5	9	123605262	0.00306598	-0.143144	0.0758789
ENSG00000066654	THUMPD1	16	20753406	0.00306669	-0.143141	0.0758789
ENSG00000139679	LPAR6	13	49018840	0.00307836	-0.143085	0.0760327
ENSG00000140564	FURIN	15	91411822	0.0030927	0.143016	0.076252
ENSG00000165169	DYNLT3	X	37706890	0.00310333	-0.142966	0.0763791
ENSG00000135655	USP15	12	62654119	0.00311589	-0.142906	0.0763963
ENSG00000184990	SIVA1	14	105219437	0.00311947	0.142889	0.0763963
ENSG00000110719	TCIRG1	11	67806483	0.00312045	0.142884	0.0763963
ENSG00000130726	TRIM28	19	59055458	0.00313552	0.142813	0.0765062
ENSG00000105373	GLTSCR2	19	48248779	0.00313773	0.142803	0.0765062
ENSG00000105701	FKBP8	19	18654887	0.00314139	0.142786	0.0765062
ENSG00000170385	SLC30A1	1	211752084	0.00316272	-0.142686	0.0767884
ENSG00000152455	SUV39H2	10	14920819	0.00316398	-0.14268	0.0767884
ENSG00000137575	SDCBP	8	59465483	0.00318655	-0.142575	0.0771297
ENSG00000132603	NIP7	16	69373333	0.00319114	-0.142553	0.0771297
ENSG00000108509	CAMTA2	17	4890960	0.00319462	0.142537	0.0771297
ENSG00000100092	SH3BP1	22	38030661	0.00320154	0.142505	0.0771631
ENSG00000155363	MOV10	1	113215763	0.00320833	0.142474	0.0771935
ENSG00000104884	ERCC2	19	45874176	0.00321989	0.142421	0.0772087
ENSG00000185515	BRCC3	X	154299695	0.00322003	-0.14242	0.0772087
ENSG00000203485	INF2	14	105155943	0.00325979	0.142238	0.0776611
ENSG00000097007	ABL1	9	133589333	0.00326659	0.142208	0.0776611
ENSG00000169230	PRELID1	5	176730775	0.00327012	0.142192	0.0776611
ENSG00000062822	POLD1	19	50887461	0.00327303	0.142178	0.0776611
ENSG00000099308	MAST3	19	18208603	0.00328288	0.142134	0.0776611
ENSG00000128059	PPAT	4	57301781	0.00328456	-0.142126	0.0776611
ENSG00000104812	GYS1	19	49496567	0.00329227	0.142091	0.0776611
ENSG00000188827	SLX4	16	3661599	0.00329641	0.142073	0.0776611
ENSG00000145016	KIAA0226	3	197476598	0.00330014	0.142056	0.0776611
ENSG00000103549	RNF40	16	30773066	0.00330498	0.142034	0.0776611
ENSG00000105738	SIPA1L3	19	38397868	0.00330913	0.142016	0.0776611
ENSG00000163558	PRKCI	3	169940153	0.00331058	-0.142009	0.0776611
ENSG00000166439	RNF169	11	74459913	0.00331124	-0.142006	0.0776611
ENSG00000204160	ZDHHC18	1	27153201	0.00333118	0.141917	0.0777482
ENSG00000166263	STXBP4	17	53046088	0.00333337	-0.141907	0.0777482
ENSG00000234883	MIR155HG	21	26934221	0.00333661	-0.141893	0.0777482
ENSG00000105583	WDR83OS	19	12782170	0.00333724	0.14189	0.0777482
ENSG00000197136	PCNXL3	11	65383244	0.00337229	0.141735	0.0782303
ENSG00000165458	INPPL1	11	71934745	0.00337497	0.141723	0.0782303
ENSG00000146263	MMS22L	6	97731093	0.00337644	-0.141717	0.0782303
ENSG00000092330	TINF2	14	24711880	0.00338036	0.141699	0.0782303
ENSG00000230409	TCEA1P2	3	37317087	0.00338831	-0.141664	0.0782845
ENSG00000125843	AP5S1	20	3801178	0.00340252	0.141602	0.0784828
ENSG00000114988	LMAN2L	2	97405801	0.00341258	-0.141558	0.078585
ENSG00000184384	MAML2	11	96076344	0.00341967	-0.141527	0.0786185
ENSG00000119522	DENND1A	9	126692431	0.00342942	0.141485	0.078713
ENSG00000089820	ARHGAP4	X	153200452	0.00344005	0.141439	0.078755
ENSG00000172053	QARS	3	49142553	0.00345615	0.141369	0.078755
ENSG00000143569	UBAP2L	1	154192655	0.00348347	0.141252	0.078755
ENSG00000138678	AGPAT9	4	84457067	0.00349618	-0.141198	0.078755
ENSG00000110046	ATG2A	11	64684722	0.00351091	0.141135	0.078755
ENSG00000132153	DHX30	3	47844399	0.0035123	0.141129	0.078755
ENSG00000180667	YOD1	1	207226325	0.00351343	-0.141124	0.078755
ENSG00000138778	CENPE	4	104119566	0.00351658	-0.141111	0.078755
ENSG00000198925	ATG9A	2	220094439	0.00351936	0.141099	0.078755
ENSG00000164305	CASP3	4	185570663	0.00351998	-0.141097	0.078755
ENSG00000105808	RASA4	7	102257204	0.00352053	0.141094	0.078755
ENSG00000175756	AURKAIP1	1	1310875	0.00352474	0.141076	0.078755
ENSG00000167962	ZNF598	16	2059824	0.00352771	0.141064	0.078755
ENSG00000050130	JKAMP	14	59951161	0.00353208	-0.141045	0.078755
ENSG00000108651	UTP6	17	30228784	0.00353285	-0.141042	0.078755
ENSG00000100297	MCM5	22	35796056	0.00353311	0.141041	0.078755
ENSG00000169241	SLC50A1	1	155107820	0.0035366	0.141026	0.078755
ENSG00000040275	SPDL1	5	169010638	0.00353675	-0.141025	0.078755
ENSG00000111875	ASF1A	6	119215384	0.00353847	-0.141018	0.078755
ENSG00000151239	TWF1	12	44200178	0.00354525	-0.14099	0.0787802
ENSG00000076043	REXO2	11	114310108	0.00356771	-0.140895	0.0788486
ENSG00000115816	CEBPZ	2	37458856	0.00356846	-0.140892	0.0788486
ENSG00000205903	ZNF316	7	6676953	0.00357343	0.140871	0.0788486
ENSG00000167658	EEF2	19	3985467	0.0035867	0.140816	0.0788486
ENSG00000120334	CENPL	1	173793858	0.00359584	-0.140778	0.0788486
ENSG00000154582	TCEB1	8	74884522	0.00360881	-0.140724	0.0788486
ENSG00000168522	FNTA	8	42889337	0.00361773	-0.140687	0.0788486
ENSG00000125354	2022-09-06	X	118827333	0.00361822	0.140685	0.0788486
ENSG00000159915	ZNF233	19	44754318	0.00362024	-0.140677	0.0788486
ENSG00000100304	TTLL12	22	43583139	0.00363311	0.140624	0.0788486
ENSG00000120280	CXorf21	X	30595961	0.00364579	-0.140571	0.0788486
ENSG00000172890	NADSYN1	11	71164155	0.00365244	0.140544	0.0788486
ENSG00000114416	FXR1	3	180585929	0.00365711	-0.140525	0.0788486
ENSG00000137221	TJAP1	6	43445261	0.00365908	0.140517	0.0788486
ENSG00000111912	NCOA7	6	126102307	0.00366113	-0.140509	0.0788486
ENSG00000099624	ATP5D	19	1241749	0.00366378	0.140498	0.0788486
ENSG00000139146	FAM60A	12	31479992	0.00367511	-0.140452	0.0788486
ENSG00000149782	PLCB3	11	64018995	0.00367538	0.14045	0.0788486
ENSG00000160949	TONSL	8	145669827	0.00368269	0.140421	0.0788486
ENSG00000111581	NUP107	12	69080514	0.00368456	-0.140413	0.0788486
ENSG00000109270	LAMTOR3	4	100815647	0.00368926	-0.140394	0.0788486
ENSG00000100949	RABGGTA	14	24740945	0.00369702	0.140362	0.0788486
ENSG00000119777	TMEM214	2	27255778	0.00369767	0.14036	0.0788486
ENSG00000100226	GTPBP1	22	39101728	0.00370323	0.140337	0.0788486
ENSG00000245156	RP11-867G23.3	11	66045996	0.00370626	-0.140325	0.0788486
ENSG00000254004	ZNF260	19	37019562	0.00371355	-0.140295	0.0788486
ENSG00000133243	BTBD2	19	2034880	0.00371363	0.140295	0.0788486
ENSG00000069493	CLEC2D	12	9817565	0.00371663	-0.140283	0.0788486
ENSG00000116299	KIAA1324	1	109656301	0.00372668	-0.140243	0.0788486
ENSG00000127580	WDR24	16	740444	0.00373884	0.140194	0.0788486
ENSG00000090238	YPEL3	16	30108236	0.00374139	0.140183	0.0788486
ENSG00000213983	AP1G2	14	24037279	0.00374279	0.140178	0.0788486
ENSG00000184271	POU6F1	12	51611477	0.0037486	0.140155	0.0788486
ENSG00000125845	BMP2	20	6748311	0.00375077	-0.140146	0.0788486
ENSG00000141741	MIEN1	17	37887040	0.00375115	0.140144	0.0788486
ENSG00000171603	CLSTN1	1	9884584	0.00375173	0.140142	0.0788486
ENSG00000143393	PI4KB	1	151300191	0.00375876	0.140114	0.0788775
ENSG00000109103	UNC119	17	26879686	0.0037667	0.140082	0.0789253
ENSG00000030582	GRN	17	42422614	0.00380498	0.13993	0.0793575
ENSG00000148356	LRSAM1	9	130213765	0.00381135	0.139905	0.0793575
ENSG00000168246	UBTD2	5	171711075	0.00381273	-0.1399	0.0793575
ENSG00000105298	CACTIN	19	3626813	0.00381994	0.139871	0.0793575
ENSG00000174032	SLC25A30	13	45992590	0.00382447	-0.139853	0.0793575
ENSG00000124795	DEK	6	18265054	0.00382988	-0.139832	0.0793575
ENSG00000105204	DYRK1B	19	40324841	0.00383491	0.139812	0.0793575
ENSG00000072135	PTPN18	2	131113580	0.00384564	0.13977	0.0793575
ENSG00000116604	MEF2D	1	156470620	0.00384612	0.139769	0.0793575
ENSG00000124193	SRSF6	20	42086568	0.00385116	-0.139749	0.0793575
ENSG00000125375	ATP5S	14	50779044	0.00385243	-0.139744	0.0793575
ENSG00000172534	HCFC1	X	153237258	0.00385605	0.13973	0.0793575
ENSG00000104695	PPP2CB	8	30671830	0.00386951	-0.139677	0.0793575
ENSG00000197879	MYO1C	17	1396106	0.00387154	0.139669	0.0793575
ENSG00000100324	TAB1	22	39795746	0.00387262	0.139665	0.0793575
ENSG00000172663	TMEM134	11	67236743	0.00388706	0.139609	0.0795365
ENSG00000185507	IRF7	11	615999	0.00389616	0.139574	0.079606
ENSG00000183137	CEP57L1	6	109416313	0.00392673	-0.139456	0.0799913
ENSG00000155189	AGPAT5	8	6565878	0.00393122	-0.139439	0.0799913
ENSG00000125656	CLPP	19	6361463	0.00393486	0.139425	0.0799913
ENSG00000065135	GNAI3	1	110091233	0.00393794	-0.139413	0.0799913
ENSG00000172725	CORO1B	11	67211292	0.00396294	0.139318	0.080233
ENSG00000126602	TRAP1	16	3767598	0.00396359	0.139315	0.080233
ENSG00000177666	PNPLA2	11	818902	0.00398091	0.139249	0.080233
ENSG00000186185	KIF18B	17	43025082	0.00398214	0.139245	0.080233
ENSG00000159958	TNFRSF13C	22	42322822	0.00398382	0.139238	0.080233
ENSG00000184293	CLECL1	12	9885895	0.00398964	-0.139216	0.080233
ENSG00000069998	CECR5	22	17646177	0.00399009	0.139215	0.080233
ENSG00000181915	ADO	10	64564516	0.00400146	-0.139172	0.0803418
ENSG00000162302	RPS6KA4	11	64126620	0.00400701	0.139151	0.0803418
ENSG00000167470	MIDN	19	1248552	0.00402695	0.139076	0.0806256
ENSG00000065268	WDR18	19	983174	0.00404219	0.139018	0.0808148
ENSG00000127947	PTPN12	7	77166592	0.00405091	-0.138986	0.0808734
ENSG00000129646	QRICH2	17	74303761	0.00408011	0.138877	0.0812766
ENSG00000115947	ORC4	2	148779147	0.00408778	-0.138849	0.0812766
ENSG00000183386	FHL3	1	38471278	0.00409331	0.138828	0.0812766
ENSG00000213999	MEF2B	19	19303400	0.00409441	0.138824	0.0812766
ENSG00000105287	PRKD2	19	47220384	0.00410714	0.138777	0.0812795
ENSG00000137502	RAB30	11	82782965	0.00411119	-0.138762	0.0812795
ENSG00000168275	COA6	1	234509202	0.00412063	-0.138728	0.0812795
ENSG00000138382	METTL5	2	170681441	0.00412156	-0.138724	0.0812795
ENSG00000214160	ALG3	3	183967336	0.00412368	0.138716	0.0812795
ENSG00000213563	C8orf82	8	145754516	0.00415216	0.138612	0.0817255
ENSG00000105122	RASAL3	19	15575382	0.00415969	0.138585	0.0817584
ENSG00000128534	LSM8	7	117824086	0.00416741	-0.138556	0.0817949
ENSG00000067836	ROGDI	16	4852951	0.00418428	0.138495	0.081962
ENSG00000119616	FCF1	14	75179847	0.00418767	-0.138483	0.081962
ENSG00000061273	HDAC7	12	48226915	0.00419822	0.138445	0.0820535
ENSG00000176410	DNAJC30	7	73097783	0.00420845	0.138408	0.0821384
ENSG00000163714	U2SURP	3	142683339	0.0042184	-0.138372	0.0822176
ENSG00000070814	TCOF1	5	149737202	0.00422578	0.138345	0.0822466
ENSG00000012779	ALOX5	10	45869661	0.00425425	0.138243	0.0825871
ENSG00000079435	LIPE	19	42931578	0.00425817	0.138229	0.0825871
ENSG00000078140	UBE2K	4	39699664	0.00426103	-0.138219	0.0825871
ENSG00000108819	PPP1R9B	17	48227991	0.00427284	0.138177	0.0825949
ENSG00000081059	TCF7	5	133450402	0.00428613	0.13813	0.0825949
ENSG00000099910	KLHL22	22	20850170	0.00428617	0.13813	0.0825949
ENSG00000055163	CYFIP2	5	156693089	0.00428709	0.138127	0.0825949
ENSG00000075292	ZNF638	2	71503691	0.00429682	-0.138092	0.0825949
ENSG00000105948	TTC26	7	138818490	0.00429695	-0.138092	0.0825949
ENSG00000013725	CD6	11	60739115	0.00433243	0.137967	0.0831218
ENSG00000196465	MYL6B	12	56546040	0.00433627	0.137953	0.0831218
ENSG00000092929	UNC13D	17	73840798	0.00434955	0.137906	0.083262
ENSG00000182095	TNRC18	7	5465045	0.00436394	0.137856	0.0833157
ENSG00000168438	CDC40	6	110501344	0.0043643	-0.137855	0.0833157
ENSG00000140332	TLE3	15	70390515	0.00439352	0.137753	0.0835547
ENSG00000129933	MAU2	19	19431490	0.00439432	0.13775	0.0835547
ENSG00000172375	C2CD2L	11	118972908	0.00439625	0.137744	0.0835547
ENSG00000089060	SLC8B1	12	113797298	0.00440077	0.137728	0.0835547
ENSG00000131979	GCH1	14	55369570	0.00443071	-0.137625	0.0839192
ENSG00000023734	STRAP	12	16035325	0.00443427	-0.137612	0.0839192
ENSG00000125520	SLC2A4RG	20	62371214	0.0044424	0.137585	0.0839192
ENSG00000186687	LYRM7	5	130506503	0.00446127	-0.13752	0.0839192
ENSG00000127314	RAP1B	12	69004619	0.00446518	-0.137507	0.0839192
ENSG00000151881	C5orf28	5	43483995	0.0044695	-0.137492	0.0839192
ENSG00000136699	SMPD4	2	130940323	0.00446972	0.137491	0.0839192
ENSG00000100726	TELO2	16	1543345	0.00447113	0.137486	0.0839192
ENSG00000141002	TCF25	16	89940000	0.00447409	0.137476	0.0839192
ENSG00000184886	PIGW	17	34890847	0.00448474	-0.13744	0.0840062
ENSG00000005469	CROT	7	86974997	0.00449578	-0.137402	0.0840994
ENSG00000173581	CCDC106	19	56152428	0.00450177	0.137382	0.0840994
ENSG00000149743	TRPT1	11	63993726	0.00450823	0.13736	0.0841073
ENSG00000105404	RABAC1	19	42463542	0.00452364	0.137308	0.0841874
ENSG00000189403	HMGB1	13	31191734	0.00454126	-0.137248	0.0841874
ENSG00000215717	TMEM167B	1	109632425	0.00454246	-0.137244	0.0841874
ENSG00000182054	IDH2	15	90645736	0.00454467	0.137237	0.0841874
ENSG00000136280	CCM2	7	45039074	0.00454624	0.137232	0.0841874
ENSG00000109534	GAR1	4	110736666	0.0045626	-0.137177	0.0841874
ENSG00000113387	SUB1	5	32531739	0.00456816	-0.137158	0.0841874
ENSG00000047644	WWC3	X	9983602	0.0045684	0.137157	0.0841874
ENSG00000065833	ME1	6	84140797	0.00457183	-0.137146	0.0841874
ENSG00000178691	SUZ12	17	30264037	0.00457285	-0.137142	0.0841874
ENSG00000105221	AKT2	19	40791443	0.00458655	0.137097	0.0843284
ENSG00000005175	RPAP3	12	48099844	0.00460547	-0.137034	0.0845649
ENSG00000113583	C5orf15	5	133304478	0.00463497	-0.136936	0.084927
ENSG00000185787	MORF4L1	15	79102829	0.00463736	-0.136928	0.084927
ENSG00000173327	MAP3K11	11	65382853	0.00466619	0.136833	0.0851328
ENSG00000090263	MRPS33	7	140715028	0.00467225	-0.136813	0.0851328
ENSG00000198431	TXNRD1	12	104609557	0.00467293	-0.136811	0.0851328
ENSG00000163605	PPP4R2	3	73045936	0.004673	-0.136811	0.0851328
ENSG00000181274	FRAT2	10	99094458	0.00468911	0.136758	0.0851543
ENSG00000182544	MFSD5	12	53645035	0.004695	0.136738	0.0851543
ENSG00000179094	PER1	17	8059824	0.00470594	0.136703	0.0851543
ENSG00000173653	RCE1	11	66610306	0.00470641	0.136701	0.0851543
ENSG00000107263	RAPGEF1	9	134615461	0.00470689	0.1367	0.0851543
ENSG00000197530	MIB2	1	1550795	0.00471079	0.136687	0.0851543
ENSG00000038358	EDC4	16	67906926	0.00472296	0.136647	0.0852019
ENSG00000103365	GGA2	16	23533316	0.00473994	0.136592	0.0852019
ENSG00000138964	PARVG	22	44568836	0.00475347	0.136548	0.0852019
ENSG00000105849	TWISTNB	7	19748710	0.00475708	-0.136537	0.0852019
ENSG00000227345	PARG	10	51130715	0.00476203	-0.136521	0.0852019
ENSG00000125826	RBCK1	20	388142	0.00476294	0.136518	0.0852019
ENSG00000138385	SSB	2	170648443	0.00476785	-0.136502	0.0852019
ENSG00000072954	TMEM38A	19	16771938	0.00477157	0.13649	0.0852019
ENSG00000168924	LETM1	4	1857974	0.00477504	0.136479	0.0852019
ENSG00000148840	PPRC1	10	103892787	0.00477952	0.136464	0.0852019
ENSG00000109180	OCIAD1	4	48807229	0.00478058	-0.136461	0.0852019
ENSG00000122390	NAA60	16	3493611	0.00479156	0.136426	0.0852633
ENSG00000167674	HDGFRP2;	19	4472284	0.00479926	0.136401	0.0852633
ENSG00000166803	KIAA0101	15	64679886	0.00480639	-0.136378	0.0852633
ENSG00000143774	GUK1	1	228327663	0.00480847	0.136372	0.0852633
ENSG00000160999	SH2B2	7	101928405	0.00481552	0.136349	0.0852798
ENSG00000061794	MRPS35	12	27863706	0.00483401	-0.13629	0.085499
ENSG00000105655	ISYNA1	19	18549111	0.00485116	0.136236	0.0855187
ENSG00000078808	SDF4	1	1167411	0.00485341	0.136229	0.0855187
ENSG00000197563	PIGN	18	59854351	0.00485351	-0.136228	0.0855187
ENSG00000136811	ODF2	9	131217465	0.00486601	0.136189	0.0856307
ENSG00000170144	HNRNPA3	2	178077291	0.00487647	-0.136156	0.0856576
ENSG00000182472	CAPN12	19	39260544	0.00487981	0.136145	0.0856576
ENSG00000138071	ACTR2	2	65454887	0.00488606	-0.136125	0.0856596
ENSG00000147854	UHRF2	9	6413151	0.00489953	-0.136083	0.0856999
ENSG00000141682	PMAIP1	18	57567180	0.0049057	-0.136064	0.0856999
ENSG00000144451	SPAG16	2	214149113	0.00490679	-0.13606	0.0856999
ENSG00000188725	SMIM15	5	60458301	0.00491663	-0.136029	0.0857645
ENSG00000160877	NACC1	19	13228917	0.00493573	0.135969	0.0859387
ENSG00000065548	ZC3H15	2	187350883	0.0049533	-0.135915	0.0859387
ENSG00000127663	KDM4B	19	4969125	0.00495859	0.135898	0.0859387
ENSG00000168291	PDHB	3	58419584	0.00496049	-0.135892	0.0859387
ENSG00000149823	VPS51	11	64856796	0.00496648	0.135874	0.0859387
ENSG00000171262	FAM98B	15	38746328	0.00497198	-0.135857	0.0859387
ENSG00000169093	ASMTL	X	1572655	0.00497939	0.135834	0.0859387
ENSG00000196092	PAX5	9	37034103	0.00498019	0.135831	0.0859387
ENSG00000131446	MGAT1	5	180242652	0.00498204	0.135825	0.0859387
ENSG00000125912	NCLN	19	3185561	0.00499017	0.1358	0.0859487
ENSG00000198780	FAM169A	5	74162776	0.00499494	-0.135786	0.0859487
ENSG00000161847	RAVER1	19	10444316	0.00500661	0.135749	0.0859778
ENSG00000163931	TKT	3	53290068	0.00501124	0.135735	0.0859778
ENSG00000108061	SHOC2	10	112679301	0.00502198	-0.135702	0.0859778
ENSG00000148925	BTBD10	11	13484844	0.00502446	-0.135694	0.0859778
ENSG00000111271	ACAD10	12	112123857	0.00503305	0.135668	0.0859778
ENSG00000167904	TMEM68	8	56685966	0.00503411	-0.135665	0.0859778
ENSG00000160223	ICOSLG	21	45660849	0.00504251	0.135639	0.0859778
ENSG00000110057	UNC93B1	11	67772452	0.00505347	0.135606	0.0859778
ENSG00000082996	RNF13	3	149530495	0.00505748	-0.135593	0.0859778
ENSG00000170242	USP47	11	11862970	0.00505824	-0.135591	0.0859778
ENSG00000126705	AHDC1	1	27930942	0.00507075	0.135553	0.0860856
ENSG00000114353	GNAI2	3	50263724	0.00508294	0.135516	0.0861876
ENSG00000095370	SH2D3C	9	130541020	0.00509285	0.135486	0.0862508
ENSG00000166592	RRAD	16	66959547	0.00513203	0.135367	0.08657
ENSG00000115902	SLC1A4	2	65215611	0.00513842	0.135348	0.08657
ENSG00000126883	NUP214	9	134000948	0.0051428	0.135335	0.08657
ENSG00000136870	ZNF189	9	104161155	0.00515969	-0.135284	0.08657
ENSG00000198039	ZNF273	7	64330550	0.00516419	-0.13527	0.08657
ENSG00000205765	C5orf51	5	41904290	0.0051644	-0.13527	0.08657
ENSG00000180008	SOCS4	14	55493948	0.00517772	-0.13523	0.08657
ENSG00000174165	ZDHHC24	11	66313709	0.00518722	0.135201	0.08657
ENSG00000143815	LBR	1	225616627	0.00519362	-0.135182	0.08657
ENSG00000133706	LARS	5	145562223	0.00519867	-0.135167	0.08657
ENSG00000011295	TTC19	17	15902694	0.00520158	-0.135159	0.08657
ENSG00000185068	GTF2H5	6	158589384	0.00521379	-0.135122	0.08657
ENSG00000174796	THAP6	4	76439156	0.00522079	-0.135102	0.08657
ENSG00000114779	ABHD14B	3	52017425	0.00522089	0.135101	0.08657
ENSG00000142634	EFHD2	1	15736391	0.00522314	0.135094	0.08657
ENSG00000103326	CAPN15	16	577717	0.00523723	0.135053	0.08657
ENSG00000152082	MZT2B	2	130939310	0.0052378	0.135051	0.08657
ENSG00000198286	CARD11	7	3083579	0.00524536	0.135029	0.08657
ENSG00000132612	VPS4A	16	69345259	0.00524704	0.135024	0.08657
ENSG00000104960	PTOV1	19	50353992	0.00524777	0.135022	0.08657
ENSG00000158941	CCAR2	8	22462145	0.00525718	0.134994	0.08657
ENSG00000114784	EIF1B	3	40351175	0.00526008	-0.134985	0.08657
ENSG00000135932	CAB39	2	231577560	0.00526776	-0.134963	0.08657
ENSG00000157870	FAM213B	1	2517930	0.00527072	0.134954	0.08657
ENSG00000198689	SLC9A6	X	135067598	0.00527077	-0.134954	0.08657
ENSG00000164109	MAD2L1	4	120988229	0.00527299	-0.134947	0.08657
ENSG00000178057	NDUFAF3	3	49057892	0.00530922	0.134841	0.0870626
ENSG00000139826	ABHD13	13	108870727	0.00532868	-0.134784	0.0871799
ENSG00000060138	YBX3	12	10875911	0.0053323	0.134773	0.0871799
ENSG00000072274	TFRC	3	195809060	0.00534041	-0.13475	0.0871799
ENSG00000123545	NDUFAF4	6	97345757	0.00534137	-0.134747	0.0871799
ENSG00000204435	CSNK2B	6	31633013	0.00534873	0.134726	0.0871981
ENSG00000169957	ZNF768	16	30538142	0.005362	0.134687	0.0873124
ENSG00000116670	MAD2L2	1	11751707	0.00539109	0.134603	0.0875373
ENSG00000161999	JMJD8	16	734529	0.0053919	0.134601	0.0875373
ENSG00000008324	SS18L2	3	42623332	0.00540677	-0.134558	0.0875373
ENSG00000138286	FAM149B1	10	74927924	0.00540785	-0.134555	0.0875373
ENSG00000122971	ACADS	12	121163538	0.00540979	0.134549	0.0875373
ENSG00000182087	TMEM259	19	1021117	0.00541989	0.13452	0.0875373
ENSG00000119669	IRF2BPL	14	77495034	0.00541995	0.13452	0.0875373
ENSG00000075089	ACTR6	12	100592900	0.00543852	-0.134467	0.0875373
ENSG00000169682	SPNS1	16	28985542	0.00544102	0.13446	0.0875373
ENSG00000173221	GLRX	5	95158709	0.00544758	-0.134441	0.0875373
ENSG00000128915	ICE2	15	60771359	0.00545036	-0.134433	0.0875373
ENSG00000182150	ERCC6L2	9	98637983	0.00545503	-0.13442	0.0875373
ENSG00000170791	CHCHD7	8	57124245	0.00546984	-0.134377	0.0875373
ENSG00000123146	CD97	19	14491313	0.00547104	0.134374	0.0875373
ENSG00000175390	EIF3F	11	7991798	0.00547208	0.134371	0.0875373
ENSG00000127720	METTL25	12	82752276	0.00549628	-0.134302	0.0875373
ENSG00000079785	DDX1	2	15731302	0.00550132	-0.134288	0.0875373
ENSG00000099904	ZDHHC8	22	20116979	0.00550752	0.13427	0.0875373
ENSG00000156521	TYSND1	10	71906432	0.00551015	0.134263	0.0875373
ENSG00000137076	TLN1	9	35732392	0.00551196	0.134258	0.0875373
ENSG00000100023	PPIL2	22	22006559	0.00551443	0.134251	0.0875373
ENSG00000243989	ACY1	3	52009066	0.00551806	0.134241	0.0875373
ENSG00000110429	FBXO3	11	33796089	0.00552009	-0.134235	0.0875373
ENSG00000163322	FAM175A	4	84444501	0.00553151	-0.134203	0.0876188
ENSG00000122545	2022-09-07	7	35840542	0.0055504	-0.13415	0.0878183
ENSG00000161904	LEMD2	6	33756913	0.00558035	0.134065	0.087938
ENSG00000147862	NFIB	9	14398982	0.00558486	-0.134053	0.087938
ENSG00000197483	ZNF628	19	55987699	0.00559363	0.134028	0.087938
ENSG00000160796	NBEAL2	3	47021173	0.00559958	0.134012	0.087938
ENSG00000149308	NPAT	11	108093369	0.00560025	-0.13401	0.087938
ENSG00000110172	CHORDC1	11	89956532	0.00560448	-0.133998	0.087938
ENSG00000185453	C19orf68	19	48673949	0.00561039	0.133982	0.087938
ENSG00000148481	FAM188A	10	15902519	0.00562558	-0.133939	0.087938
ENSG00000111358	GTF2H3	12	124118375	0.0056272	-0.133935	0.087938
ENSG00000172354	GNB2	7	100271154	0.00563112	0.133924	0.087938
ENSG00000059122	FLYWCH1	16	2961938	0.00563145	0.133923	0.087938
ENSG00000136560	TANK	2	161993419	0.00563358	-0.133917	0.087938
ENSG00000159840	ZYX	7	143078173	0.00565697	0.133853	0.0882044
ENSG00000231607	DLEU2	13	50699856	0.00567475	-0.133803	0.0883116
ENSG00000197905	TEAD4	12	3068496	0.0056765	0.133799	0.0883116
ENSG00000183520	UTP11L	1	38474930	0.00569297	-0.133753	0.08841
ENSG00000111816	FRK	6	116381921	0.00569549	-0.133746	0.08841
ENSG00000102226	USP11	X	47092089	0.00570457	0.133722	0.0884525
ENSG00000090924	PLEKHG2	19	39903225	0.00572481	0.133666	0.0886679
ENSG00000091073	DTX2	7	76090993	0.0057466	0.133607	0.0888795
ENSG00000085415	SEH1L	18	12947132	0.00575122	-0.133594	0.0888795
ENSG00000100345	MYH9	22	36784063	0.00577367	0.133533	0.0889575
ENSG00000067533	RRP15	1	218458629	0.00577372	-0.133533	0.0889575
ENSG00000011485	PPP5C	19	46850251	0.00577538	0.133528	0.0889575
ENSG00000125351	UPF3B	X	118986961	0.00578272	-0.133509	0.0889723
ENSG00000158480	SPATA2	20	48532080	0.00579752	0.133469	0.0891017
ENSG00000151748	SAV1	14	51135049	0.00580839	-0.133439	0.0891705
ENSG00000135144	DTX1	12	113494514	0.00582209	0.133402	0.0891874
ENSG00000146386	ABRACL	6	139349819	0.00582226	-0.133402	0.0891874
ENSG00000106799	TGFBR1	9	101866320	0.00583502	-0.133367	0.0892042
ENSG00000103494	RPGRIP1L	16	53737850	0.00583614	-0.133364	0.0892042
ENSG00000055147	FAM114A2	5	153418496	0.00585301	-0.133319	0.0893641
ENSG00000104859	CLASRP	19	45542298	0.00586635	0.133283	0.0894173
ENSG00000152219	ARL14EP	11	30344598	0.00586931	-0.133276	0.0894173
ENSG00000117676	RPS6KA1	1	26856252	0.00589142	0.133217	0.0896563
ENSG00000143971	ETAA1	2	67624451	0.0059122	-0.133161	0.089837
ENSG00000161057	PSMC2	7	102984701	0.00591617	-0.133151	0.089837
ENSG00000143401	ANP32E	1	150208504	0.00592906	-0.133117	0.089934
ENSG00000135535	CD164	6	109703762	0.00593545	-0.1331	0.089934
ENSG00000132432	SEC61G	7	54827667	0.00595325	-0.133053	0.0900749
ENSG00000015475	BID	22	18257536	0.00595766	0.133041	0.0900749
ENSG00000104522	TSTA3	8	144700218	0.00597033	0.133008	0.0900787
ENSG00000168071	CCDC88B	11	64107695	0.00598077	0.13298	0.0900787
ENSG00000170604	IRF2BP1	19	46389376	0.00598202	0.132977	0.0900787
ENSG00000104814	MAP4K1	19	39109522	0.00598373	0.132972	0.0900787
ENSG00000126903	SLC10A3	X	153719016	0.00599674	0.132938	0.0900918
ENSG00000086300	SNX10	7	26331541	0.00599751	-0.132936	0.0900918
ENSG00000214706	IFRD2	3	50330349	0.00604232	0.132819	0.090339
ENSG00000115694	STK25	2	242449145	0.0060509	0.132797	0.090339
ENSG00000161642	ZNF385A	12	54785082	0.00605789	0.132779	0.090339
ENSG00000047621	C12orf4	12	4647674	0.00605813	-0.132778	0.090339
ENSG00000154370	TRIM11	1	228594541	0.00606213	0.132768	0.090339
ENSG00000126934	MAP2K2	19	4124126	0.00607111	0.132744	0.090339
ENSG00000125755	SYMPK	19	46366548	0.00607236	0.132741	0.090339
ENSG00000152133	GPATCH11	2	37311594	0.00607955	-0.132722	0.090339
ENSG00000115750	TAF1B	2	9983483	0.00608069	-0.13272	0.090339
ENSG00000168813	ZNF507	19	32836500	0.00609312	-0.132687	0.090339
ENSG00000115307	AUP1	2	74757066	0.00609492	0.132683	0.090339
ENSG00000004975	DVL2	17	7137864	0.00609726	0.132677	0.090339
ENSG00000051523	CYBA	16	88717560	0.00610153	0.132666	0.090339
ENSG00000108771	DHX58	17	40264751	0.0061046	0.132658	0.090339
ENSG00000187091	PLCD1	3	38071253	0.00613227	0.132587	0.0906523
ENSG00000011243	AKAP8L	19	15529952	0.00614158	0.132563	0.0906676
ENSG00000205937	RNPS1	16	2318413	0.0061463	0.132551	0.0906676
ENSG00000198826	ARHGAP11A	15	32907345	0.00615587	-0.132526	0.090685
ENSG00000131507	NDFIP1	5	141488070	0.00616654	-0.132499	0.090685
ENSG00000107651	SEC23IP	10	121652223	0.00616697	-0.132498	0.090685
ENSG00000151651	ADAM8	10	135090372	0.00617803	0.132469	0.090752
ENSG00000130826	DKC1	X	153991031	0.00618926	-0.132441	0.090797
ENSG00000178467	P4HTM	3	49027319	0.0061941	0.132428	0.090797
ENSG00000167967	E4F1	16	2273567	0.00624568	0.132298	0.091457
ENSG00000122140	MRPS2	9	138391830	0.0062525	0.13228	0.0914609
ENSG00000196453	ZNF777	7	149158214	0.00626444	0.13225	0.0915395
ENSG00000141424	SLC39A6	18	33709348	0.00628096	-0.132209	0.0916849
ENSG00000055732	MCOLN3	1	85514182	0.00633617	-0.13207	0.0921769
ENSG00000170004	CHD3	17	7788124	0.00633617	0.13207	0.0921769
ENSG00000148396	SEC16A	9	139372141	0.00634164	0.132057	0.0921769
ENSG00000132952	USPL1	13	31191830	0.00634619	-0.132045	0.0921769
ENSG00000136824	SMC2	9	106856541	0.00634769	-0.132042	0.0921769
ENSG00000008394	MGST1	12	16500076	0.00635873	-0.132014	0.0922412
ENSG00000184898	RBM43	2	152118393	0.00636716	-0.131993	0.0922676
ENSG00000152749	GPR180	13	95254157	0.00641103	-0.131884	0.092807
ENSG00000109452	INPP4B	4	143768585	0.00643016	-0.131837	0.0928848
ENSG00000158079	PTPDC1	9	96793076	0.00643477	-0.131826	0.0928848
ENSG00000144036	EXOC6B	2	73053170	0.006439	-0.131816	0.0928848
ENSG00000112697	TMEM30A	6	75994684	0.00645321	-0.131781	0.0928848
ENSG00000163755	HPS3	3	148847371	0.006487	-0.131698	0.0928848
ENSG00000261221	ZNF865	19	56116771	0.00648884	0.131693	0.0928848
ENSG00000128590	DNAJB9	7	108210012	0.0064929	-0.131684	0.0928848
ENSG00000171202	TMEM126A	11	85359011	0.00649723	-0.131673	0.0928848
ENSG00000161202	DVL3	3	183873176	0.00649812	0.131671	0.0928848
ENSG00000204560	DHX16	6	30640814	0.00650092	0.131664	0.0928848
ENSG00000172009	THOP1	19	2785458	0.00650448	0.131655	0.0928848
ENSG00000136770	DNAJC1	10	22292698	0.00650519	0.131653	0.0928848
ENSG00000122515	ZMIZ2	7	44788180	0.00651519	0.131629	0.0928848
ENSG00000197713	RPE	2	210867289	0.00651698	-0.131625	0.0928848
ENSG00000153989	NUS1	6	117996665	0.00652426	-0.131607	0.0928848
ENSG00000132382	MYBBP1A	17	4458926	0.00653442	0.131582	0.0928848
ENSG00000134697	GNL2	1	38061536	0.00654318	-0.131561	0.0928848
ENSG00000115946	PNO1	2	68384976	0.00654697	-0.131552	0.0928848
ENSG00000108797	CNTNAP1	17	40834631	0.00655459	0.131533	0.0928848
ENSG00000177335	C8orf31	8	144120626	0.00657425	0.131486	0.0928848
ENSG00000149554	CHEK1	11	125495036	0.00658125	-0.131469	0.0928848
ENSG00000152795	HNRNPDL	4	83351294	0.00659175	-0.131444	0.0928848
ENSG00000149679	CABLES2	20	60982341	0.00659207	0.131443	0.0928848
ENSG00000100139	MICALL1	22	38301664	0.00659426	0.131438	0.0928848
ENSG00000163682	RPL9	4	39460568	0.0066	-0.131424	0.0928848
ENSG00000185347	C14orf80	14	105956192	0.00660291	0.131417	0.0928848
ENSG00000162650	ATXN7L2	1	110026101	0.00660388	0.131415	0.0928848
ENSG00000184489	PTP4A3	8	142402093	0.00660743	0.131406	0.0928848
ENSG00000163535	SGOL2	2	201374731	0.00661182	-0.131395	0.0928848
ENSG00000162517	PEF1	1	32110497	0.00661609	0.131385	0.0928848
ENSG00000148835	TAF5	10	105127724	0.00663415	-0.131342	0.0930448
ENSG00000138061	CYP1B1	2	38337044	0.00664882	-0.131307	0.0930753
ENSG00000090339	ICAM1	19	10381511	0.00664966	0.131305	0.0930753
ENSG00000160392	C19orf47	19	40854434	0.00666826	0.13126	0.093224
ENSG00000109445	ZNF330	4	142142041	0.00667843	-0.131236	0.093224
ENSG00000132471	WBP2	17	73852588	0.00668855	0.131212	0.093224
ENSG00000115138	POMC	2	25391772	0.00669189	0.131204	0.093224
ENSG00000063854	HAGH	16	1877195	0.00670004	0.131185	0.093224
ENSG00000072958	AP1M1	19	16308389	0.00670037	0.131184	0.093224
ENSG00000073756	PTGS2	1	186649559	0.00671936	-0.131139	0.0932568
ENSG00000181704	YIPF6	X	67718165	0.00671956	-0.131139	0.0932568
ENSG00000163006	CCDC138	2	109403213	0.00672278	-0.131131	0.0932568
ENSG00000140398	NEIL1	15	75639296	0.0067486	0.13107	0.0935221
ENSG00000105698	USF2	19	35759881	0.00677016	0.131019	0.0935812
ENSG00000215012	C22orf29	22	19842419	0.00677234	0.131014	0.0935812
ENSG00000135439	AGAP2	12	58135940	0.00677993	0.130996	0.0935812
ENSG00000175567	UCP2	11	73694352	0.00678046	0.130995	0.0935812
ENSG00000150637	CD226	18	67629039	0.0067925	-0.130967	0.0935812
ENSG00000149532	CPSF7	11	61197503	0.0067931	0.130965	0.0935812
ENSG00000176945	MUC20	3	195447753	0.00680297	0.130942	0.0936247
ENSG00000137710	RDX	11	110167447	0.00681412	-0.130916	0.0936528
ENSG00000134283	PPHLN1	12	42632249	0.0068342	-0.130869	0.0936528
ENSG00000116711	PLA2G4A	1	186798085	0.00684106	-0.130853	0.0936528
ENSG00000136897	MRPL50	9	104160896	0.00685052	-0.130831	0.0936528
ENSG00000130733	YIPF2	19	11039357	0.00685393	0.130823	0.0936528
ENSG00000204371	EHMT2	6	31865464	0.00685987	0.13081	0.0936528
ENSG00000118596	SLC16A7	12	59989848	0.00686268	-0.130803	0.0936528
ENSG00000068137	PLEKHH3	17	40829048	0.00686869	0.130789	0.0936528
ENSG00000120690	ELF1	13	41635576	0.00689213	-0.130735	0.0936528
ENSG00000247679	RP11-1277A3.1	5	177038254	0.00689441	0.130729	0.0936528
ENSG00000169299	PGM2	4	37828255	0.00689508	-0.130728	0.0936528
ENSG00000109062	SLC9A3R1	17	72744791	0.00689602	0.130726	0.0936528
ENSG00000066336	SPI1	11	47400127	0.0069104	0.130693	0.0936528
ENSG00000092208	GEMIN2	14	39583427	0.00691336	-0.130686	0.0936528
ENSG00000145901	TNIP1	5	150473138	0.00691362	0.130685	0.0936528
ENSG00000242629	RP11-89C21.2	10	11615495	0.00692123	-0.130667	0.0936528
ENSG00000152942	RAD17	5	68665120	0.00692278	-0.130664	0.0936528
ENSG00000165684	SNAPC4	9	139293249	0.00692581	0.130657	0.0936528
ENSG00000255529	POLR2M	15	57884231	0.00693451	-0.130637	0.0936797
ENSG00000136522	MRPL47	3	179322442	0.00694672	-0.130609	0.0937286
ENSG00000244625	MIATNB	22	27068730	0.00695308	-0.130594	0.0937286
ENSG00000014164	ZC3H3	8	144623623	0.00695828	0.130582	0.0937286
ENSG00000214544	GTF2IRD2P1	7	72694143	0.00697705	-0.130539	0.0938908
ENSG00000114686	MRPL3	3	131221827	0.00700259	-0.130481	0.0941179
ENSG00000171161	ZNF672	1	249132409	0.00701103	0.130462	0.0941179
ENSG00000140386	SCAPER	15	77197785	0.00701416	-0.130455	0.0941179
ENSG00000172164	SNTB1	8	121825513	0.00702841	-0.130422	0.0942186
ENSG00000136810	TXN	9	113018920	0.00706804	-0.130332	0.0945681
ENSG00000155034	FBXL18	7	5553429	0.00706804	0.130332	0.0945681
ENSG00000164823	OSGIN2	8	90914087	0.0070903	-0.130282	0.0946437
ENSG00000204427	ABHD16A	6	31671221	0.00711463	0.130227	0.0946437
ENSG00000101336	HCK	20	30639991	0.00711656	0.130223	0.0946437
ENSG00000118454	ANKRD13C	1	70820417	0.00711974	-0.130216	0.0946437
ENSG00000008710	PKD1	16	2185899	0.00712934	0.130194	0.0946437
ENSG00000111850	SMIM8	6	88032301	0.00713038	-0.130192	0.0946437
ENSG00000163584	RPL22L1	3	170588272	0.00713301	-0.130186	0.0946437
ENSG00000164187	LMBRD2	5	36152063	0.00714962	-0.130149	0.0946437
ENSG00000112787	FBRSL1	12	133066137	0.00715344	0.13014	0.0946437
ENSG00000250251	PKD1P6	16	15248421	0.00715787	0.13013	0.0946437
ENSG00000141551	CSNK1D	17	80231607	0.00715982	0.130126	0.0946437
ENSG00000160284	SPATC1L	21	47604390	0.00716516	0.130114	0.0946437
ENSG00000149925	ALDOA	16	30064411	0.00716788	0.130108	0.0946437
ENSG00000178913	TAF7	5	140700330	0.00716864	-0.130106	0.0946437
ENSG00000117758	STX12	1	28099694	0.00719271	-0.130052	0.0948717
ENSG00000126243	LRFN3	19	36426260	0.00720332	0.130029	0.0949214
ENSG00000108469	RECQL5	17	73663269	0.00721008	0.130014	0.0949214
ENSG00000142459	EVI5L	19	7895119	0.00721854	0.129995	0.0949432
ENSG00000204899	MZT1	13	73301825	0.00724171	-0.129944	0.0950872
ENSG00000224043	CCNT2-AS1	2	135676280	0.00724312	-0.12994	0.0950872
ENSG00000175467	SART1	11	65729160	0.00726798	0.129886	0.0953202
ENSG00000114423	CBLB	3	105588396	0.00727819	-0.129863	0.0953202
ENSG00000144034	TPRKB	2	73964527	0.00728136	-0.129856	0.0953202
ENSG00000186815	TPCN1	12	113658855	0.00729757	0.12982	0.0953225
ENSG00000006015	C19orf60	19	18699495	0.00729842	0.129818	0.0953225
ENSG00000177105	RHOG	11	3862213	0.00730203	0.129811	0.0953225
ENSG00000185869	ZNF829	19	37407193	0.00731602	-0.12978	0.095416
ENSG00000196072	BLOC1S2	10	102046469	0.00733331	-0.129742	0.095523
ENSG00000109805	NCAPG	4	17812525	0.00733792	-0.129732	0.095523
ENSG00000240972	MIF	22	24236191	0.00739802	0.129601	0.0962156
ENSG00000163376	KBTBD8	3	67048727	0.00742414	-0.129544	0.0964654
ENSG00000132361	CLUH	17	2615957	0.00744021	0.129509	0.0965843
ENSG00000110011	DNAJC4	11	63997750	0.00746374	0.129459	0.0967997
ENSG00000231925	TAPBP	6	33282164	0.00747592	0.129432	0.0968676
ENSG00000087460	GNAS	20	57414773	0.00749382	0.129394	0.0969637
ENSG00000126453	BCL2L12	19	50168823	0.00749723	0.129387	0.0969637
ENSG00000164054	SHISA5	3	48542259	0.0075154	0.129348	0.0971087
ENSG00000127666	TICAM1	19	4831716	0.00754597	0.129282	0.0973291
ENSG00000133612	AGAP3	7	150782918	0.00754641	0.129281	0.0973291
ENSG00000141576	RNF157	17	74236454	0.00761059	0.129145	0.0980663
ENSG00000177888	ZBTB41	1	197169672	0.00762945	-0.129105	0.0982186
ENSG00000160789	LMNA	1	156052364	0.00766102	0.129038	0.0983746
ENSG00000126464	PRR12	19	50094900	0.00766345	0.129033	0.0983746
ENSG00000155097	ATP6V1C1	8	104033291	0.00766455	-0.129031	0.0983746
ENSG00000143742	SRP9	1	225965531	0.00767393	-0.129011	0.0983746
ENSG00000078900	TP73	1	3569084	0.00767681	0.129005	0.0983746
ENSG00000197818	SLC9A8	20	48429250	0.0076879	0.128982	0.0984263
ENSG00000253738	OTUD6B-AS1	8	92082417	0.00772607	-0.128902	0.0985867
ENSG00000176444	CLK2	1	155248282	0.00772815	0.128898	0.0985867
ENSG00000122692	SMU1	9	33076665	0.00773373	-0.128886	0.0985867
ENSG00000147475	ERLIN2	8	37594117	0.00774124	-0.12887	0.0985867
ENSG00000122862	SRGN	10	70847862	0.0077434	-0.128866	0.0985867
ENSG00000111196	MAGOHB	12	10766222	0.00774504	-0.128862	0.0985867
ENSG00000116922	C1orf109	1	38157914	0.00774988	-0.128852	0.0985867
ENSG00000168397	ATG4B	2	242576628	0.00776397	0.128823	0.0986759
ENSG00000077935	SMC1B	22	45809500	0.00777353	-0.128803	0.0987076
ENSG00000132963	POMP	13	29233241	0.00778997	-0.128769	0.0987898
ENSG00000141873	SLC39A3	19	2740150	0.00779417	0.12876	0.0987898
ENSG00000226259	GTF2H2B	5	69711179	0.00780143	-0.128745	0.0987922
ENSG00000090006	LTBP4	19	41098789	0.00783304	0.12868	0.0990501
ENSG00000159753	RLTPR	16	67678822	0.00784674	0.128652	0.0990501
ENSG00000169826	CSGALNACT2	10	43633934	0.00784824	-0.128648	0.0990501
ENSG00000149476	DAK	11	61100682	0.0078508	0.128643	0.0990501
ENSG00000260077	RP11-254F7.2	2	10180790	0.00785729	0.12863	0.0990501
ENSG00000063245	EPN1	19	56186592	0.00788736	0.128568	0.0990631
ENSG00000138231	DBR1	3	137893791	0.00789288	-0.128557	0.0990631
ENSG00000149761	NUDT22	11	63993413	0.00791145	0.128519	0.0990631
ENSG00000070366	SMG6	17	2207065	0.00791449	0.128513	0.0990631
ENSG00000155463	OXA1L	14	23235731	0.00792003	0.128501	0.0990631
ENSG00000196839	ADA	20	43280874	0.00793052	0.12848	0.0990631
ENSG00000158158	CNNM4	2	97426639	0.00793683	0.128467	0.0990631
ENSG00000160325	CACFD1	9	136325089	0.00794117	0.128458	0.0990631
ENSG00000129353	SLC44A2	19	10713133	0.0079449	0.12845	0.0990631
ENSG00000153406	NMRAL1	16	4545764	0.00794794	0.128444	0.0990631
ENSG00000154016	GRAP	17	18950950	0.00795298	0.128434	0.0990631
ENSG00000165672	PRDX3	10	120938345	0.00796412	-0.128411	0.0990631
ENSG00000134146	DPH6	15	35838394	0.0079836	-0.128372	0.0990631
ENSG00000158863	FAM160B2	8	21946670	0.00798513	0.128369	0.0990631
ENSG00000095906	NUBP2	16	1832902	0.007995	0.128349	0.0990631
ENSG00000166289	PLEKHF1	19	30155963	0.00799639	0.128346	0.0990631
ENSG00000204842	ATXN2	12	112037480	0.00799677	0.128345	0.0990631
ENSG00000050393	MCUR1	6	13814800	0.00799853	0.128342	0.0990631
ENSG00000130816	DNMT1	19	10341962	0.00800014	0.128338	0.0990631
ENSG00000007541	PIGQ	16	616995	0.00800029	0.128338	0.0990631
ENSG00000196937	FAM3C	7	121036418	0.00800796	-0.128322	0.0990701
ENSG00000038210	PI4K2B	4	25162263	0.00805418	-0.128229	0.0995255
ENSG00000132254	ARFIP2	11	6502666	0.00805903	0.128219	0.0995255
ENSG00000144228	SPOPL	2	139259371	0.00807301	-0.128191	0.0995552
ENSG00000108468	CBX1	17	46178883	0.00807571	-0.128186	0.0995552
ENSG00000179262	RAD23A	19	13056669	0.00809885	0.128139	0.0997369
ENSG00000172046	USP19	3	49158371	0.00810474	0.128128	0.0997369
ENSG00000079616	KIF22	16	29802040	0.00811933	0.128098	0.0997424
ENSG00000164050	PLXNB1	3	48471594	0.00812181	0.128093	0.0997424
ENSG00000141258	SGSM2	17	2240792	0.00812663	0.128084	0.0997424
ENSG00000136877	FPGS	9	130556876	0.00813448	0.128068	0.0997473
ENSG00000100359	SGSM3	22	40766595	0.00814678	0.128044	0.0997473
ENSG00000174374	WBSCR16	7	74490064	0.00815372	0.12803	0.0997473
ENSG00000103202	NME4	16	446725	0.00816074	0.128016	0.0997473
ENSG00000227403	AC009299.3	2	162101250	0.00816277	-0.128012	0.0997473
ENSG00000128607	KLHDC10	7	129710350	0.00821127	-0.127916	0.10021
ENSG00000080608	KIAA0020	9	2844241	0.00821496	-0.127908	0.10021
ENSG00000125967	NECAB3	20	32262269	0.00825049	0.127838	0.100396
ENSG00000196476	C20orf96	20	271390	0.00826895	0.127802	0.100396
ENSG00000240225	ZNF542P	19	56879468	0.00827676	-0.127786	0.100396
ENSG00000167799	NUDT8	11	67397401	0.00827692	0.127786	0.100396
ENSG00000146192	FGD2	6	36973422	0.00827866	0.127783	0.100396
ENSG00000136715	SAP130	2	128785694	0.00828055	0.127779	0.100396
ENSG00000145191	EIF2B5	3	183852826	0.00828063	0.127779	0.100396
ENSG00000171067	C11orf24	11	68039469	0.0082883	0.127764	0.100402
ENSG00000184967	NOC4L	12	132628993	0.00830603	0.127729	0.100526
ENSG00000123219	CENPK	5	64858998	0.00831293	-0.127716	0.100526
ENSG00000134762	DSC3	18	28622781	0.00832674	-0.127689	0.100606
ENSG00000100084	HIRA	22	19435224	0.00833866	0.127665	0.100663
ENSG00000067334	DNTTIP2	1	94345474	0.00835331	-0.127637	0.100669
ENSG00000169592	INO80E	16	30006615	0.00836	0.127624	0.100669
ENSG00000181544	FANCB	X	14891191	0.00836789	-0.127608	0.100669
ENSG00000130005	GAMT	19	1401569	0.00836805	0.127608	0.100669
ENSG00000170142	UBE2E1	3	23847394	0.0083929	-0.12756	0.100881
ENSG00000121749	TBC1D15	12	72233487	0.00840554	-0.127535	0.100946
ENSG00000131759	RARA	17	38465444	0.0084166	0.127514	0.100992
ENSG00000211896	IGHG1	14	106209408	0.00847112	0.127408	0.101559
ENSG00000137843	PAK6	15	40509629	0.00847968	0.127392	0.101574
ENSG00000197070	ARRDC1	9	140500106	0.00849567	0.127361	0.101679
ENSG00000129925	TMEM8A	16	437113	0.00852401	0.127307	0.101843
ENSG00000071189	SNX13	7	17980124	0.00852547	-0.127304	0.101843
ENSG00000100417	PMM1	22	41985894	0.00854171	0.127273	0.101843
ENSG00000124164	VAPB	20	56964178	0.00854439	-0.127268	0.101843
ENSG00000123992	DNPEP	2	220264744	0.00855163	0.127254	0.101843
ENSG00000130244	FAM98C	19	38893775	0.00855317	0.127251	0.101843
ENSG00000132005	RFX1	19	14117851	0.00858674	0.127187	0.102155
ENSG00000179387	ELMOD2	4	141445312	0.00859712	-0.127168	0.102191
ENSG00000119048	UBE2B	5	133706870	0.00861847	-0.127127	0.102358
ENSG00000160194	NDUFV3	21	44299754	0.00863847	0.127089	0.102411
ENSG00000170989	S1PR1	1	101702444	0.0086498	-0.127068	0.102411
ENSG00000133275	CSNK1G2	19	1941188	0.00866271	0.127043	0.102411
ENSG00000100075	SLC25A1	22	19166343	0.00866724	0.127035	0.102411
ENSG00000183258	DDX41	5	176944470	0.00867085	0.127028	0.102411
ENSG00000145911	N4BP3	5	177540444	0.00867251	0.127025	0.102411
ENSG00000165178	NCF1C	7	74587848	0.00869394	0.126985	0.102411
ENSG00000227500	SCAMP4	19	1905213	0.00869831	0.126976	0.102411
ENSG00000163728	TTC14	3	180319918	0.00870806	-0.126958	0.102411
ENSG00000162729	IGSF8	1	160068733	0.00872362	0.126929	0.102411
ENSG00000103264	FBXO31	16	87425748	0.00873174	0.126914	0.102411
ENSG00000114455	HHLA2	3	108015376	0.00873174	-0.126914	0.102411
ENSG00000160691	SHC1	1	154946871	0.00873256	0.126912	0.102411
ENSG00000188486	H2AFX	11	118966177	0.00874334	0.126892	0.102411
ENSG00000096433	ITPR3	6	33588142	0.00875371	0.126872	0.102411
ENSG00000090104	RGS1	1	192544857	0.00875787	-0.126865	0.102411
ENSG00000142188	TMEM50B	21	34852318	0.00876767	-0.126846	0.102411
ENSG00000123609	NMI	2	152146571	0.00876818	-0.126845	0.102411
ENSG00000186891	TNFRSF18	1	1142071	0.00876876	0.126844	0.102411
ENSG00000166200	COPS2	15	49447858	0.00876967	-0.126843	0.102411
ENSG00000204590	GNL1	6	30524951	0.00879148	0.126802	0.102565
ENSG00000120948	TARDBP	1	11072414	0.00879758	-0.126791	0.102565
ENSG00000177989	ODF3B	22	50971009	0.00881853	0.126752	0.102714
ENSG00000106479	ZNF862	7	149535456	0.00882941	0.126732	0.102714
ENSG00000105397	TYK2	19	10491352	0.00884238	0.126707	0.102714
ENSG00000107949	BCCIP	10	127512115	0.00884431	-0.126704	0.102714
ENSG00000077514	POLD3	11	74204896	0.00885102	-0.126692	0.102714
ENSG00000159346	ADIPOR1	1	202927700	0.00885454	0.126685	0.102714
ENSG00000215700	PNRC2	GL000191.1	29663	0.00887385	-0.126649	0.102803
ENSG00000176476	CCDC101	16	28565236	0.00888319	0.126632	0.102803
ENSG00000103966	EHD4	15	42264776	0.00888807	0.126623	0.102803
ENSG00000116161	CACYBP	1	174968300	0.00889169	-0.126616	0.102803
ENSG00000103495	MAZ	16	29817427	0.00891276	0.126578	0.102923
ENSG00000237440	ZNF737	19	20748615	0.00891884	-0.126566	0.102923
ENSG00000139496	NUPL1	13	25875662	0.00892821	-0.126549	0.102923
ENSG00000241360	PDXP	22	38054734	0.00894284	0.126522	0.102923
ENSG00000162910	MRPL55	1	228297013	0.00895996	0.126491	0.102923
ENSG00000214022	REPIN1	7	150065278	0.00895996	0.126491	0.102923
ENSG00000169100	SLC25A6	X	1511617	0.00896844	0.126475	0.102923
ENSG00000100284	TOM1	22	35695268	0.00897192	0.126469	0.102923
ENSG00000245937	LINC01184	5	127418864	0.00897803	-0.126458	0.102923
ENSG00000080603	SRCAP	16	30709530	0.00898712	0.126441	0.102923
ENSG00000142765	SYTL1	1	27668513	0.00898874	0.126438	0.102923
ENSG00000096063	SRPK1	6	35889119	0.00899053	-0.126435	0.102923
ENSG00000117586	TNFSF4	1	173176452	0.00900184	-0.126414	0.102968
ENSG00000188242	PP7080	5	473213	0.00902451	0.126373	0.103143
ENSG00000115364	MRPL19	2	75873909	0.00904023	-0.126345	0.103159
ENSG00000100522	GNPNAT1	14	53258386	0.00904638	-0.126333	0.103159
ENSG00000154001	PPP2R5E	14	64010092	0.00904817	-0.12633	0.103159
ENSG00000109670	FBXW7	4	153457253	0.00906932	-0.126292	0.103316
ENSG00000164933	SLC25A32	8	104427417	0.00913526	-0.126173	0.103795
ENSG00000135336	ORC3	6	88299839	0.00914597	-0.126154	0.103795
ENSG00000104064	GABPB1	15	50647605	0.0091489	-0.126148	0.103795
ENSG00000138709	LARP1B	4	128982423	0.00915037	-0.126146	0.103795
ENSG00000168288	MMADHC	2	150444330	0.00915417	-0.126139	0.103795
ENSG00000135617	PRADC1	2	73460366	0.00917606	0.126099	0.103795
ENSG00000151893	CACUL1	10	120514761	0.00917606	-0.1261	0.103795
ENSG00000198498	TMA16	4	164415594	0.00917675	-0.126098	0.103795
ENSG00000177045	SIX5	19	46272484	0.00917831	0.126095	0.103795
ENSG00000115091	ACTR3	2	114647537	0.00919556	-0.126064	0.103906
ENSG00000214717	ZBED1	X	2419008	0.00921692	0.126026	0.104063
ENSG00000132128	LRRC41	1	46769280	0.00922458	0.126013	0.104065
ENSG00000171055	FEZ2	2	36873230	0.00925289	-0.125962	0.104179
ENSG00000169612	FAM103A1	15	83654959	0.00925656	-0.125956	0.104179
ENSG00000176978	DPP7	9	140009629	0.009257	0.125955	0.104179
ENSG00000154822	PLCL2	3	16844159	0.00926765	-0.125936	0.104193
ENSG00000198964	SGMS1	10	52384923	0.00928014	-0.125914	0.104193
ENSG00000069399	BCL3	19	45250962	0.00928067	0.125913	0.104193
ENSG00000140995	DEF8	16	90014333	0.00929897	0.12588	0.104314
ENSG00000160447	PKN3	9	131464802	0.00931511	0.125852	0.104412
ENSG00000213390	ARHGAP19	10	99052413	0.00933619	-0.125815	0.104458
ENSG00000139737	SLAIN1	13	78272023	0.00933795	-0.125811	0.104458
ENSG00000184634	MED12	X	70338406	0.00934173	0.125805	0.104458
ENSG00000115514	TXNDC9	2	99957165	0.00935018	-0.12579	0.104469
ENSG00000118193	KIF14	1	200589862	0.0093582	-0.125776	0.104475
ENSG00000258377	RP11-649E7.5	14	50090198	0.00937619	-0.125744	0.104592
ENSG00000105568	PPP2R1A	19	52693292	0.00939961	0.125703	0.104742
ENSG00000214063	TSPAN4	11	842808	0.00941245	0.125681	0.104742
ENSG00000087903	RFX2	19	6199583	0.00942095	0.125666	0.104742
ENSG00000144320	KIAA1715	2	176867567	0.0094268	-0.125655	0.104742
ENSG00000147124	ZNF41	X	47342345	0.00942716	-0.125655	0.104742
ENSG00000129351	ILF3	19	10764937	0.00946715	0.125585	0.104963
ENSG00000075618	FSCN1	7	5632439	0.00946875	0.125582	0.104963
ENSG00000134970	TMED7	5	114968689	0.00946964	-0.125581	0.104963
ENSG00000169989	TIGD4	4	153700916	0.00949273	-0.12554	0.105094
ENSG00000004399	PLXND1	3	129325661	0.00949648	0.125534	0.105094
ENSG00000143486	EIF2D	1	206785904	0.00952535	0.125484	0.10533
ENSG00000167468	GPX4	19	1103936	0.00953297	0.125471	0.105331
ENSG00000186792	HYAL3	3	50336899	0.00954139	0.125456	0.10534
ENSG00000112139	MDGA1	6	37667082	0.00955979	0.125424	0.10537
ENSG00000184922	FMNL1	17	43298811	0.00956653	0.125412	0.10537
ENSG00000260822	GS1-358P8.4	X	24563633	0.0095667	-0.125412	0.10537
ENSG00000116044	NFE2L2	2	178257425	0.00958272	-0.125385	0.105377
ENSG00000132436	FIGNL1	7	50518088	0.00959442	-0.125364	0.105377
ENSG00000105258	POLR2I	19	36606248	0.00959577	0.125362	0.105377
ENSG00000169710	FASN	17	80056208	0.00959757	0.125359	0.105377
ENSG00000154059	IMPACT	18	22006580	0.00961065	-0.125336	0.105438
ENSG00000176102	CSTF3	11	33183917	0.00961905	-0.125322	0.105447
ENSG00000111707	SUDS3	12	118814185	0.00964961	-0.12527	0.105699
ENSG00000105639	JAK3	19	17958880	0.00966021	0.125251	0.105732
ENSG00000103091	WDR59	16	75034071	0.00967481	0.125226	0.105809
ENSG00000166188	ZNF319	16	58034357	0.00968362	0.125211	0.105822
ENSG00000168268	NT5DC2	3	52569070	0.0097099	0.125166	0.105979
ENSG00000065183	WDR3	1	118472343	0.00971624	-0.125156	0.105979
ENSG00000139154	AEBP2	12	19556979	0.00972521	-0.12514	0.105979
ENSG00000127564	PKMYT1	16	3030540	0.00972831	0.125135	0.105979
ENSG00000099977	DDT	22	24322660	0.00974429	0.125108	0.10607
ENSG00000105229	PIAS4	19	4007644	0.00977796	0.125051	0.106279
ENSG00000089682	RBM41	X	106362057	0.0097829	-0.125042	0.106279
ENSG00000147592	LACTB2	8	71581409	0.00978639	-0.125036	0.106279
ENSG00000167992	VWCE	11	61062896	0.009803	0.125008	0.106325
ENSG00000162714	ZNF496	1	247495148	0.00980584	0.125004	0.106325
ENSG00000076826	CAMSAP3	19	7660788	0.00983777	0.12495	0.106589
ENSG00000136279	DBNL	7	44084239	0.00989253	0.124858	0.106883
ENSG00000103152	MPG	16	127006	0.00989726	0.12485	0.106883
ENSG00000065809	FAM107B	10	14816896	0.00989818	-0.124848	0.106883
ENSG00000110328	GALNT18	11	11643552	0.00990161	0.124842	0.106883
ENSG00000184924	PTRHD1	2	25016251	0.00990323	0.12484	0.106883
ENSG00000133740	E2F5	8	86089460	0.00992108	-0.12481	0.106986
ENSG00000113552	GNPDA1	5	141392606	0.00992814	-0.124798	0.106986
ENSG00000106009	BRAT1	7	2595361	0.00993715	0.124783	0.107001
ENSG00000125648	SLC25A23	19	6465214	0.00994868	0.124764	0.107026
ENSG00000183291	2022-09-15	1	87380107	0.00995483	-0.124754	0.107026
ENSG00000159873	CCDC117	22	29168662	0.00998419	-0.124705	0.107063
ENSG00000104177	MYEF2	15	48470714	0.00998961	-0.124696	0.107063
ENSG00000108963	DPH1	17	1933404	0.00998979	0.124695	0.107063
ENSG00000167775	CD320	19	8373240	0.00998988	0.124695	0.107063
ENSG00000113597	TRAPPC13	5	64920543	0.00999661	-0.124684	0.107063
ENSG00000085231	TAF9	5	68665840	0.0100204	-0.124645	0.107096
ENSG00000125503	PPP1R12C	19	55628927	0.0100294	0.12463	0.107096
ENSG00000100614	PPM1A	14	60712470	0.0100327	-0.124624	0.107096
ENSG00000104218	CSPP1	8	67974661	0.0100481	-0.124599	0.107096
ENSG00000134758	RNF138	18	29671818	0.0100482	-0.124599	0.107096
ENSG00000177732	SOX12	20	306207	0.0100547	0.124588	0.107096
ENSG00000099795	NDUFB7	19	14682874	0.0100618	0.124576	0.107096
ENSG00000112096	SOD2	6	160183561	0.0100629	-0.124574	0.107096
ENSG00000185883	ATP6V0C	16	2563871	0.0100688	0.124564	0.107096
ENSG00000231360	AL592284.1	1	144339738	0.0100797	0.124546	0.10713
ENSG00000053371	AKR7A2	1	19638640	0.0100904	0.124529	0.107163
ENSG00000167555	ZNF528	19	52901102	0.0101114	-0.124494	0.1072
ENSG00000171497	PPID	4	159644548	0.0101162	-0.124486	0.1072
ENSG00000205339	IPO7	11	9406169	0.0101169	-0.124485	0.1072
ENSG00000133943	C14orf159	14	91526677	0.0101477	0.124435	0.10731
ENSG00000187838	TMEM256-PLSCR3	17	7307416	0.0101561	0.124421	0.10731
ENSG00000156535	CD109	6	74405508	0.0101592	-0.124416	0.10731
ENSG00000116171	SCP2	1	53392901	0.0101623	-0.124411	0.10731
ENSG00000197912	SPG7	16	89557325	0.0101658	0.124405	0.10731
ENSG00000123562	MORF4L2	X	102943086	0.0101775	-0.124386	0.107352
ENSG00000125534	PPDPF	20	62152077	0.0102019	0.124346	0.107528
ENSG00000149231	CCDC82	11	96123087	0.0102203	-0.124316	0.107641
ENSG00000154832	CXXC1	18	47814674	0.0102453	0.124275	0.107822
ENSG00000047249	ATP6V1H	8	54756118	0.0102648	-0.124244	0.10787
ENSG00000028203	VEZT	12	95611522	0.010276	-0.124226	0.10787
ENSG00000105339	DENND3	8	142127377	0.010278	0.124222	0.10787
ENSG00000088205	DDX18	2	118572226	0.0102952	-0.124194	0.10787
ENSG00000134627	PIWIL4	11	94277006	0.0102958	0.124193	0.10787
ENSG00000197324	LRP10	14	23340822	0.0103033	0.124181	0.10787
ENSG00000254102	RP11-21C4.1	8	65494445	0.0103081	-0.124174	0.10787
ENSG00000133731	IMPA1	8	82598928	0.0103154	-0.124162	0.10787
ENSG00000178562	CD28	2	204571198	0.0103193	-0.124156	0.10787
ENSG00000081791	KIAA0141	5	141303373	0.0103405	0.124121	0.10799
ENSG00000168961	LGALS9	17	25956824	0.0103574	0.124094	0.10799
ENSG00000137106	GRHPR	9	37422663	0.0103618	0.124087	0.10799
ENSG00000149527	PLCH2	1	2357419	0.0103618	0.124087	0.10799
ENSG00000070367	EXOC5	14	57735726	0.0104003	-0.124025	0.10819
ENSG00000175449	RFESD	5	94982458	0.0104026	-0.124022	0.10819
ENSG00000173801	JUP	17	39943183	0.0104097	0.12401	0.10819
ENSG00000174125	TLR1	4	38858438	0.010412	-0.124007	0.10819
ENSG00000123737	EXOSC9	4	122722472	0.0104374	-0.123966	0.108373
ENSG00000186716	BCR	22	23521891	0.0104796	0.123898	0.108559
ENSG00000099875	MKNK2	19	2051243	0.0104838	0.123892	0.108559
ENSG00000116809	ZBTB17	1	16302627	0.0104851	0.12389	0.108559
ENSG00000182173	TSEN54	17	73512141	0.0104864	0.123888	0.108559
ENSG00000163104	SMARCAD1	4	95128762	0.0104949	-0.123874	0.108566
ENSG00000101439	CST3	20	23619110	0.0105126	0.123846	0.108669
ENSG00000132842	AP3B1	5	77590579	0.0105419	-0.123799	0.108834
ENSG00000125651	GTF2F1	19	6393992	0.0105442	0.123796	0.108834
ENSG00000109171	SLAIN2	4	48343339	0.0105764	-0.123745	0.108953
ENSG00000035928	RFC1	4	39367995	0.0105837	-0.123733	0.108953
ENSG00000138398	PPIG	2	170440850	0.0105852	-0.123731	0.108953
ENSG00000142687	KIAA0319L	1	36023551	0.0105933	0.123718	0.108953
ENSG00000006740	ARHGAP44	17	12692856	0.0105999	-0.123708	0.108953
ENSG00000157954	WIPI2	7	5229819	0.0106155	0.123683	0.108953
ENSG00000142694	EVA1B	1	36789755	0.0106172	0.12368	0.108953
ENSG00000120686	UFM1	13	38923986	0.0106182	-0.123679	0.108953
ENSG00000171953	ATPAF2	17	17942523	0.0106468	0.123634	0.109138
ENSG00000106701	FSD1L	9	108210077	0.0106518	-0.123626	0.109138
ENSG00000144118	RALB	2	120997640	0.0106761	-0.123588	0.10925
ENSG00000079805	DNM2	19	10828755	0.0106851	0.123574	0.10925
ENSG00000120370	GORAB	1	170501270	0.0106906	-0.123565	0.10925
ENSG00000159256	MORC3	21	37692487	0.0106975	-0.123554	0.10925
ENSG00000197841	ZNF181	19	35225060	0.0107018	-0.123548	0.10925
ENSG00000183161	FANCF	11	22647387	0.0107637	-0.123451	0.109801
ENSG00000162623	TYW3	1	75198836	0.0107743	-0.123435	0.109829
ENSG00000165389	SPTSSA	14	34931562	0.010795	-0.123402	0.109877
ENSG00000064545	TMEM161A	19	19249322	0.0108071	0.123384	0.109877
ENSG00000123595	RAB9A	X	13707244	0.0108087	-0.123381	0.109877
ENSG00000234545	FAM133B	7	92219708	0.0108162	-0.12337	0.109877
ENSG00000185187	SIGIRR	11	417455	0.0108194	0.123365	0.109877
ENSG00000182473	EXOC7	17	74117657	0.0108274	0.123352	0.109877
ENSG00000077312	SNRPA	19	41256542	0.010841	0.123331	0.109877
ENSG00000133392	MYH11	16	15950890	0.0108457	-0.123324	0.109877
ENSG00000166145	SPINT1	15	41136216	0.01085	0.123317	0.109877
ENSG00000171425	ZNF581	19	56146825	0.010909	0.123226	0.11032
ENSG00000198198	SZT2	1	43855553	0.0109095	0.123226	0.11032
ENSG00000129534	MIS18BP1	14	45722743	0.010925	-0.123202	0.110398
ENSG00000166224	SGPL1	10	72575717	0.0109599	-0.123148	0.110669
ENSG00000183779	ZNF703	8	37553269	0.010976	0.123124	0.110752
ENSG00000213465	ARL2	11	64781585	0.0110092	0.123073	0.110929
ENSG00000234797	RPS3AP6	15	60060543	0.0110094	-0.123073	0.110929
ENSG00000186298	PPP1CC	12	111180744	0.0110256	-0.123048	0.111012
ENSG00000081087	OSTM1	6	108487058	0.0110384	-0.123028	0.11106
ENSG00000103429	BFAR	16	14726672	0.0110689	-0.122982	0.111287
ENSG00000255242	C14orf169	14	73957669	0.0110902	0.12295	0.111421
ENSG00000162368	CMPK1	1	47799469	0.011118	-0.122908	0.111432
ENSG00000122591	FAM126A	7	23053749	0.0111286	-0.122892	0.111432
ENSG00000070081	NUCB2	11	17229700	0.0111291	-0.122891	0.111432
ENSG00000123106	CCDC91	12	28286182	0.0111382	-0.122877	0.111432
ENSG00000106991	ENG	9	130617035	0.0111409	0.122873	0.111432
ENSG00000175764	TTLL11	9	124855885	0.0111458	-0.122866	0.111432
ENSG00000198816	ZNF358	19	7580178	0.0111472	0.122864	0.111432
ENSG00000198520	C1orf228	1	45140364	0.0111585	0.122847	0.111466
ENSG00000235106	LINC00094	9	136890561	0.0111784	0.122817	0.111584
ENSG00000073169	SELO	22	50639408	0.0112127	0.122765	0.111847
ENSG00000110514	MADD	11	47290712	0.0112216	0.122752	0.111856
ENSG00000083838	ZNF446	19	58985384	0.0112456	0.122716	0.111967
ENSG00000112208	BAG2	6	57037124	0.0112489	-0.122711	0.111967
ENSG00000035681	NSMAF	8	59572403	0.0112761	-0.12267	0.112082
ENSG00000010803	SCMH1	1	41707826	0.0112801	0.122664	0.112082
ENSG00000109736	MFSD10	4	2936586	0.0112856	0.122656	0.112082
ENSG00000205664	RP11-706O15.1	X	3761898	0.0112925	0.122646	0.112082
ENSG00000198858	R3HDM4	19	913240	0.0113057	0.122626	0.112133
ENSG00000214389	RPS3AP26	7	98015896	0.0113303	-0.12259	0.112297
ENSG00000143643	TTC13	1	231114621	0.0113441	-0.122569	0.112323
ENSG00000115419	GLS	2	191745553	0.011349	-0.122562	0.112323
ENSG00000160255	ITGB2	21	46351904	0.0113607	0.122544	0.112341
ENSG00000197256	KANK2	19	11308467	0.0113727	0.122527	0.112341
ENSG00000063169	GLTSCR1	19	48111453	0.0113781	0.122519	0.112341
ENSG00000161996	WDR90	16	699311	0.011383	0.122511	0.112341
ENSG00000111877	MCM9	6	119256327	0.0113921	-0.122498	0.112351
ENSG00000161813	LARP4	12	50786166	0.011414	-0.122466	0.112487
ENSG00000169508	GPR183	13	99959659	0.0114331	-0.122437	0.112584
ENSG00000005206	SPPL2B	19	2328614	0.0114434	0.122422	0.112584
ENSG00000229212	RP11-561C5.4	15	85778026	0.011448	0.122415	0.112584
ENSG00000185246	PRPF39	14	45553302	0.0114621	-0.122395	0.112588
ENSG00000197568	HHLA3	1	70820488	0.0114645	0.122391	0.112588
ENSG00000114867	EIF4G1	3	184032283	0.0114953	0.122346	0.112735
ENSG00000111880	RNGTT	6	89673348	0.0115229	-0.122305	0.112735
ENSG00000152193	RNF219	13	79233314	0.0115235	-0.122304	0.112735
ENSG00000099817	POLR2E	19	1095598	0.0115286	0.122297	0.112735
ENSG00000035687	ADSS	1	244615436	0.0115296	-0.122296	0.112735
ENSG00000179588	ZFPM1	16	88519725	0.0115354	0.122287	0.112735
ENSG00000142444	C19orf52	19	11039409	0.0115385	0.122283	0.112735
ENSG00000188229	TUBB4B	9	140135665	0.0115441	0.122274	0.112735
ENSG00000076685	NT5C2	10	104953056	0.0115938	-0.122202	0.113141
ENSG00000107872	FBXL15	10	104178946	0.0116069	0.122183	0.113189
ENSG00000243449	C4orf48	4	2043689	0.0116219	0.122161	0.113257
ENSG00000070831	CDC42	1	22379120	0.0116514	-0.122118	0.113399
ENSG00000148341	SH3GLB2	9	131790582	0.0116586	0.122108	0.113399
ENSG00000173660	UQCRH	1	46769303	0.0116609	-0.122104	0.113399
ENSG00000021826	CPS1	2	211342406	0.0116887	-0.122064	0.113522
ENSG00000085719	CPNE3	8	87497059	0.0116898	-0.122062	0.113522
ENSG00000138442	WDR12	2	203879521	0.011733	-0.122	0.113862
ENSG00000198818	SFT2D1	6	166756079	0.0117604	-0.121961	0.114033
ENSG00000125089	SH3TC1	4	8183799	0.0117693	0.121948	0.114033
ENSG00000172613	RAD9A	11	67159176	0.0117751	0.12194	0.114033
ENSG00000147168	IL2RG	X	70331958	0.0117875	0.121922	0.114074
ENSG00000197601	FAR1	11	13690217	0.0118241	-0.121869	0.114119
ENSG00000232119	MCTS1	X	119727865	0.0118378	-0.12185	0.114119
ENSG00000187840	EIF4EBP1	8	37887859	0.0118406	0.121846	0.114119
ENSG00000233184	RP11-421L21.3	1	101491434	0.0118455	-0.121839	0.114119
ENSG00000122912	SLC25A16	10	70287231	0.0118479	-0.121835	0.114119
ENSG00000203879	GDI1	X	153665266	0.0118479	0.121835	0.114119
ENSG00000136104	RNASEH2B	13	51483814	0.0118536	-0.121827	0.114119
ENSG00000183971	NPW	16	2059927	0.0118575	0.121821	0.114119
ENSG00000131788	PIAS3	1	145575233	0.0119024	0.121757	0.114433
ENSG00000160271	RALGDS	9	136039301	0.011912	0.121744	0.114433
ENSG00000006576	PHTF2	7	77428122	0.0119341	-0.121712	0.114433
ENSG00000164970	FAM219A	9	34458568	0.0119417	0.121702	0.114433
ENSG00000164062	APEH	3	49711435	0.0119431	0.1217	0.114433
ENSG00000119541	VPS4B	18	61089716	0.0119458	-0.121696	0.114433
ENSG00000189180	ZNF33A	10	38299578	0.0119559	-0.121681	0.114433
ENSG00000131899	LLGL1	17	18128901	0.0119584	0.121678	0.114433
ENSG00000171469	ZNF561	19	9732075	0.0119641	-0.12167	0.114433
ENSG00000085063	CD59	11	33757991	0.0119842	-0.121641	0.114484
ENSG00000100116	GCAT	22	38203912	0.0119858	0.121639	0.114484
ENSG00000116688	MFN2	1	12040238	0.0119941	0.121627	0.114485
ENSG00000170540	ARL6IP1	16	18813000	0.0120266	-0.121581	0.114718
ENSG00000140497	SCAMP2	15	75165706	0.0120415	0.12156	0.114781
ENSG00000147118	ZNF182	X	47863377	0.0120612	-0.121533	0.114891
ENSG00000071889	FAM3A	X	153744566	0.012118	0.121453	0.115305
ENSG00000070423	RNF126	19	663277	0.0121213	0.121448	0.115305
ENSG00000050820	BCAR1	16	75301951	0.0121384	0.121424	0.115389
ENSG00000106443	PHF14	7	11013499	0.0122208	-0.12131	0.116094
ENSG00000116786	PLEKHM2	1	16010827	0.0122337	0.121292	0.116101
ENSG00000213676	ATF6B	6	32096030	0.0122414	0.121281	0.116101
ENSG00000151065	DCP1B	12	2113701	0.0122465	0.121274	0.116101
ENSG00000127989	MTERF1	7	91510034	0.0122597	-0.121255	0.116147
ENSG00000113302	IL12B	5	158757895	0.0122776	-0.121231	0.116166
ENSG00000072110	ACTN1	14	69446157	0.0122783	0.12123	0.116166
ENSG00000116017	ARID3A	19	925781	0.0123171	0.121176	0.116446
ENSG00000184897	H1FX	3	129035120	0.0123247	0.121166	0.116446
ENSG00000007080	CCDC124	19	18043825	0.012334	0.121153	0.116456
ENSG00000126456	IRF3	19	50169132	0.0123933	0.121071	0.116865
ENSG00000087274	ADD1	4	2845584	0.0123942	0.12107	0.116865
ENSG00000168487	BMP1	8	22022249	0.0124234	0.12103	0.11705
ENSG00000054219	LY75	2	160761260	0.0124338	-0.121016	0.11705
ENSG00000012174	MBTPS2	X	21857754	0.0124389	-0.121009	0.11705
ENSG00000128609	NDUFA5	7	123198309	0.0124783	-0.120955	0.117341
ENSG00000151665	PIGF	2	46844258	0.0124939	-0.120933	0.117385
ENSG00000135316	SYNCRIP	6	86353510	0.0125026	-0.120922	0.117385
ENSG00000130311	DDA1	19	17420327	0.0125149	0.120905	0.117385
ENSG00000131165	CHMP1A	16	89724253	0.0125165	0.120903	0.117385
ENSG00000131748	STARD3	17	37793318	0.0125283	0.120887	0.117416
ENSG00000125447	GGA3	17	73258444	0.012546	0.120863	0.117503
ENSG00000127419	TMEM175	4	926175	0.0125612	0.120842	0.117566
ENSG00000181163	NPM1	5	170814120	0.0125742	-0.120824	0.11761
ENSG00000143195	ILDR2	1	166944719	0.0125912	0.120801	0.117689
ENSG00000214719	AC005562.1	17	28903482	0.0126222	-0.120759	0.117736
ENSG00000206527	PTPLB	3	123304032	0.0126556	-0.120714	0.117736
ENSG00000158545	ZC3H18	16	88636789	0.0126562	0.120713	0.117736
ENSG00000157933	SKI	1	2160134	0.0126593	0.120709	0.117736
ENSG00000235531	RP11-383H13.1	8	72740402	0.0126696	-0.120695	0.117736
ENSG00000154114	TBCEL	11	120894781	0.0126746	-0.120689	0.117736
ENSG00000085644	ZNF213	16	3179778	0.0126795	0.120682	0.117736
ENSG00000196235	SUPT5H	19	39926796	0.0126817	0.120679	0.117736
ENSG00000005884	ITGA3	17	48133332	0.0126934	0.120663	0.117736
ENSG00000141580	WDR45B	17	80606429	0.0126979	0.120657	0.117736
ENSG00000064687	ABCA7	19	1040102	0.0127031	0.12065	0.117736
ENSG00000147274	RBMX	X	135962923	0.0127038	-0.120649	0.117736
ENSG00000205578	POM121B	7	72707497	0.0127087	0.120643	0.117736
ENSG00000165678	GHITM	10	85899196	0.0127335	-0.120609	0.117736
ENSG00000146067	FAM193B	5	176981542	0.0127337	0.120609	0.117736
ENSG00000117143	UAP1	1	162531323	0.0127385	-0.120603	0.117736
ENSG00000108064	TFAM	10	60144782	0.0127435	-0.120596	0.117736
ENSG00000173726	TOMM20	1	235292251	0.012748	-0.12059	0.117736
ENSG00000254685	FPGT	1	74663896	0.0127855	-0.12054	0.118004
ENSG00000081320	STK17B	2	197041227	0.0128013	-0.120519	0.118072
ENSG00000151422	FER	5	108083523	0.0128329	-0.120477	0.118181
ENSG00000110446	SLC15A3	11	60720002	0.0128339	0.120475	0.118181
ENSG00000083093	PALB2	16	23652631	0.0128386	-0.120469	0.118181
ENSG00000138768	USO1	4	76649777	0.012854	-0.120449	0.118245
ENSG00000148400	NOTCH1	9	139440314	0.0128845	0.120408	0.118447
ENSG00000100325	ASCC2	22	30234271	0.0129008	0.120386	0.118495
ENSG00000166851	PLK1	16	23688977	0.0129067	0.120379	0.118495
ENSG00000166226	CCT2	12	69979114	0.012959	-0.120309	0.118842
ENSG00000261533	RP11-15N24.4	3	99898411	0.0129633	0.120304	0.118842
ENSG00000214654	RP11-27I1.4	9	123555829	0.01297	-0.120295	0.118842
ENSG00000147050	KDM6A	X	44732757	0.0129923	-0.120265	0.118908
ENSG00000162851	TFB2M	1	246729626	0.0130015	-0.120253	0.118908
ENSG00000198218	QRICH1	3	49131796	0.0130027	0.120252	0.118908
ENSG00000170270	C14orf142	14	93673439	0.0130359	-0.120208	0.11904
ENSG00000120896	SORBS3	8	22402499	0.0130386	0.120205	0.11904
ENSG00000120519	SLC10A7	4	147443123	0.0130427	-0.120199	0.11904
ENSG00000143458	GABPB2	1	151043054	0.0130754	-0.120156	0.119187
ENSG00000198087	CD2AP	6	47445525	0.013076	-0.120155	0.119187
ENSG00000074319	TSG101	11	18548779	0.0131397	-0.120072	0.119689
ENSG00000164934	DCAF13	8	104426942	0.013153	-0.120055	0.119695
ENSG00000133895	MEN1	11	64578766	0.013166	0.120038	0.119695
ENSG00000115919	KYNU	2	143635067	0.0131785	-0.120022	0.119695
ENSG00000180917	CMTR2	16	71323618	0.0131806	-0.120019	0.119695
ENSG00000111802	TDP2	6	24667261	0.0131832	-0.120016	0.119695
ENSG00000125538	IL1B	2	113594480	0.013195	-0.12	0.119724
ENSG00000131171	SH3BGRL	X	80457442	0.0132142	-0.119975	0.11977
ENSG00000166716	ZNF592	15	85291866	0.0132258	0.11996	0.11977
ENSG00000120805	ARL1	12	101801598	0.0132329	-0.119951	0.11977
ENSG00000102390	PBDC1	X	75392771	0.0132343	-0.119949	0.11977
ENSG00000198081	ZBTB14	18	5297052	0.0132517	-0.119927	0.119798
ENSG00000107551	RASSF4	10	45454855	0.0132546	0.119923	0.119798
ENSG00000004700	RECQL	12	21654603	0.0132914	-0.119875	0.120053
ENSG00000183020	AP2A2	11	924894	0.0133095	0.119852	0.120066
ENSG00000083444	PLOD1	1	11994262	0.0133101	0.119851	0.120066
ENSG00000205593	DENND6B	22	50765489	0.0133418	0.11981	0.120119
ENSG00000072778	ACADVL	17	7120444	0.0133439	0.119808	0.120119
ENSG00000101445	PPP1R16B	20	37434348	0.0133445	0.119807	0.120119
ENSG00000177683	THAP5	7	108210194	0.0133503	-0.1198	0.120119
ENSG00000159618	GPR114	16	57576333	0.0133894	0.119749	0.12016
ENSG00000105402	NAPA	19	48018497	0.0133931	0.119745	0.12016
ENSG00000179152	TCAIM	3	44379611	0.0133963	-0.11974	0.12016
ENSG00000104320	NBN	8	91015456	0.0134249	-0.119704	0.12016
ENSG00000102189	EEA1	12	93323107	0.0134283	-0.1197	0.12016
ENSG00000150593	PDCD4	10	112631565	0.0134309	-0.119696	0.12016
ENSG00000110931	CAMKK2	12	121736111	0.0134355	0.11969	0.12016
ENSG00000013288	MAN2B2	4	6576902	0.0134417	0.119682	0.12016
ENSG00000115368	WDR75	2	190306159	0.0134442	-0.119679	0.12016
ENSG00000141480	ARRB2	17	4613784	0.0134455	0.119677	0.12016
ENSG00000169692	AGPAT2	9	139581875	0.0134616	0.119657	0.12016
ENSG00000185009	AP3M1	10	75910821	0.0134616	-0.119657	0.12016
ENSG00000173848	NET1	10	5454514	0.0134681	-0.119649	0.12016
ENSG00000131408	NR1H2	19	50832910	0.0134755	0.119639	0.12016
ENSG00000170632	ARMC10	7	102715328	0.013514	-0.11959	0.12031
ENSG00000150768	DLAT	11	111895538	0.0135301	-0.11957	0.12031
ENSG00000180104	EXOC3	5	443273	0.0135361	0.119562	0.12031
ENSG00000167645	YIF1B	19	38807913	0.013537	0.119561	0.12031
ENSG00000027847	B4GALT7	5	177027101	0.0135395	0.119558	0.12031
ENSG00000205744	DENND1C	19	6482568	0.0135508	0.119543	0.12031
ENSG00000171302	CANT1	17	77005949	0.0135588	0.119533	0.12031
ENSG00000213918	DNASE1	16	3661729	0.0135613	0.11953	0.12031
ENSG00000156876	SASS6	1	100598511	0.0135819	-0.119504	0.120416
ENSG00000143811	PYCR2	1	226111978	0.0136817	0.119378	0.121224
ENSG00000161091	MFSD12	19	3574288	0.0137026	0.119351	0.121333
ENSG00000155307	SAMSN1	21	15955723	0.0137316	-0.119315	0.12139
ENSG00000147687	TATDN1	8	125551699	0.0137435	-0.1193	0.12139
ENSG00000031691	CENPQ	6	49431091	0.0137489	-0.119293	0.12139
ENSG00000106628	POLD2	7	44163957	0.0137581	0.119282	0.12139
ENSG00000151465	CDC123	10	12237964	0.0137582	-0.119282	0.12139
ENSG00000164403	SHROOM1	5	132166590	0.0137724	0.119264	0.12139
ENSG00000167900	TK1	17	76183314	0.0137964	0.119234	0.12139
ENSG00000112699	GMDS	6	2245926	0.0138199	0.119205	0.12139
ENSG00000170955	PRKCDBP	11	6341877	0.0138201	0.119204	0.12139
ENSG00000013588	GPRC5A	12	13043716	0.0138218	-0.119202	0.12139
ENSG00000068885	IFT80	3	160117668	0.0138277	-0.119195	0.12139
ENSG00000104856	RELB	19	45504688	0.0138473	0.11917	0.12139
ENSG00000166181	API5	11	43333513	0.0138495	-0.119168	0.12139
ENSG00000115042	FAHD2A	2	96068469	0.0138518	0.119165	0.12139
ENSG00000163930	BAP1	3	52444366	0.0138558	0.11916	0.12139
ENSG00000186501	TMEM222	1	27648651	0.013865	0.119148	0.12139
ENSG00000255717	SNHG1	11	62623386	0.0138684	-0.119144	0.12139
ENSG00000213024	NUP62	19	50433020	0.0138893	0.119118	0.12139
ENSG00000088992	TESC	12	117537284	0.0138933	0.119113	0.12139
ENSG00000179526	SHARPIN	8	145163027	0.0138963	0.119109	0.12139
ENSG00000198911	SREBF2	22	42229109	0.0139	0.119105	0.12139
ENSG00000205581	HMGN1	21	40721573	0.0139005	-0.119104	0.12139
ENSG00000134242	PTPN22	1	114414381	0.0139319	-0.119065	0.121588
ENSG00000163013	FBXO41	2	73511559	0.013954	0.119038	0.121705
ENSG00000175463	TBC1D10C	11	67171386	0.0139658	0.119023	0.121732
ENSG00000198168	SVIP	11	22851845	0.0139774	-0.119009	0.121757
ENSG00000114650	SCAP	3	47518616	0.0140201	0.118956	0.121981
ENSG00000080824	HSP90AA1	14	102606036	0.014026	-0.118949	0.121981
ENSG00000104946	TBC1D17	19	50380682	0.0140328	0.118941	0.121981
ENSG00000116251	RPL22	1	6269449	0.0140381	-0.118934	0.121981
ENSG00000090372	STRN4	19	47250251	0.0140776	0.118886	0.122091
ENSG00000138018	EPT1	2	26531415	0.014089	-0.118872	0.122091
ENSG00000198331	HYLS1	11	125753509	0.0140906	-0.11887	0.122091
ENSG00000143942	CHAC2	2	53994929	0.0140908	-0.11887	0.122091
ENSG00000185163	DDX51	12	132628880	0.0140945	0.118865	0.122091
ENSG00000153179	RASSF3	12	65004293	0.0141444	-0.118804	0.122423
ENSG00000128271	ADORA2A	22	24813847	0.0141503	0.118797	0.122423
ENSG00000148634	HERC4	10	69835105	0.0141779	-0.118763	0.122585
ENSG00000099899	TRMT2A	22	20104915	0.0141989	0.118737	0.12269
ENSG00000035499	DEPDC1B	5	59996017	0.0142443	-0.118682	0.122926
ENSG00000204147	ASAH2B	10	52499078	0.014247	-0.118679	0.122926
ENSG00000164168	TMEM184C	4	148538534	0.0142526	-0.118672	0.122926
ENSG00000213523	SRA1	5	139937895	0.0142617	0.118661	0.122929
ENSG00000107897	ACBD5	10	27531059	0.014272	-0.118649	0.122942
ENSG00000178764	ZHX2	8	123793633	0.014313	0.118599	0.123181
ENSG00000179832	MROH1	8	145202919	0.0143222	0.118588	0.123181
ENSG00000240370	RPL13P5	12	6982553	0.0143263	0.118583	0.123181
ENSG00000130429	ARPC1B	7	98971872	0.0143405	0.118566	0.123183
ENSG00000163694	RBM47	4	40632892	0.0143477	-0.118557	0.123183
ENSG00000049239	H6PD	1	9294834	0.014353	0.118551	0.123183
ENSG00000099849	RASSF7	11	560404	0.0143701	0.11853	0.123203
ENSG00000158552	ZFAND2B	2	220059959	0.0143729	0.118526	0.123203
ENSG00000205609	EIF3CL	16	28415200	0.0143918	0.118504	0.123246
ENSG00000159363	ATP13A2	1	17338423	0.0143956	0.118499	0.123246
ENSG00000093010	COMT	22	19929130	0.0144294	0.118458	0.12346
ENSG00000103995	CEP152	15	49103343	0.0144516	-0.118432	0.123573
ENSG00000102870	ZNF629	16	30798523	0.014465	0.118416	0.123613
ENSG00000197622	CDC42SE1	1	151042801	0.0144793	-0.118399	0.123659
ENSG00000163389	POGLUT1	3	119187785	0.0145078	-0.118365	0.123717
ENSG00000107738	C10orf54	10	73533255	0.0145112	0.118361	0.123717
ENSG00000221823	PPP3R1	2	68483369	0.0145146	-0.118357	0.123717
ENSG00000111725	PRKAB1	12	120105558	0.0145216	0.118348	0.123717
ENSG00000108557	RAI1	17	17584787	0.0145309	0.118337	0.123721
ENSG00000066651	TRMT11	6	126307576	0.0145478	-0.118317	0.123728
ENSG00000146856	AGBL3	7	134671259	0.0145669	-0.118294	0.123728
ENSG00000166311	SMPD1	11	6411655	0.0145761	0.118283	0.123728
ENSG00000164162	ANAPC10	4	146019693	0.0145835	-0.118274	0.123728
ENSG00000183735	TBK1	12	64845660	0.0145907	-0.118266	0.123728
ENSG00000211460	TSN	2	122494679	0.0145996	-0.118255	0.123728
ENSG00000104219	ZDHHC2	8	17013538	0.0146065	-0.118247	0.123728
ENSG00000196247	ZNF107	7	64126511	0.0146127	-0.11824	0.123728
ENSG00000175931	UBE2O	17	74449288	0.0146184	0.118233	0.123728
ENSG00000090470	PDCD7	15	65426174	0.0146204	0.11823	0.123728
ENSG00000172216	CEBPB	20	48807376	0.0146775	0.118163	0.124114
ENSG00000034152	MAP2K3	17	21187984	0.0146882	0.11815	0.124114
ENSG00000148180	GSN	9	123970072	0.0147033	0.118132	0.124114
ENSG00000137513	NARS2	11	78285919	0.0147098	-0.118125	0.124114
ENSG00000173692	PSMD1	2	231921578	0.0147167	-0.118116	0.124114
ENSG00000109586	GALNT7	4	174089904	0.0147271	-0.118104	0.124114
ENSG00000196459	TRAPPC2	X	13752754	0.0147283	-0.118103	0.124114
ENSG00000106392	C1GALT1	7	7196565	0.0147475	-0.11808	0.12415
ENSG00000108175	ZMIZ1	10	80828792	0.0147649	0.11806	0.12415
ENSG00000197150	ABCB8	7	150725510	0.0147742	0.118049	0.12415
ENSG00000198624	CCDC69	5	150603706	0.014776	0.118047	0.12415
ENSG00000163568	AIM2	1	159116886	0.0147771	-0.118045	0.12415
ENSG00000069275	NUCKS1	1	205719404	0.0148183	-0.117997	0.124272
ENSG00000127554	GFER	16	2034208	0.0148281	0.117985	0.124272
ENSG00000144306	SCRN3	2	175260458	0.0148367	-0.117975	0.124272
ENSG00000100364	KIAA0930	22	45636650	0.0148369	0.117975	0.124272
ENSG00000142731	PLK4	4	128802016	0.0148414	-0.11797	0.124272
ENSG00000092036	HAUS4	14	23426370	0.0148485	0.117961	0.124272
ENSG00000170727	BOP1	8	145515082	0.0148539	0.117955	0.124272
ENSG00000185049	NELFA	4	2043630	0.0148677	0.117939	0.124313
ENSG00000102218	RP2	X	46696375	0.0149054	-0.117895	0.124554
ENSG00000124608	AARS2	6	44281063	0.0149162	0.117882	0.124569
ENSG00000198690	FAN1	15	31196055	0.014956	-0.117836	0.124827
ENSG00000243056	EIF4EBP3	5	139927251	0.015009	0.117774	0.125195
ENSG00000136940	PDCL	9	125590910	0.0150595	-0.117716	0.125541
ENSG00000144848	ATG3	3	112280893	0.0150794	-0.117693	0.125632
ENSG00000172466	ZNF24	18	32925446	0.0150899	-0.117681	0.125644
ENSG00000115232	ITGA4	2	182321929	0.0151258	-0.117639	0.125709
ENSG00000166479	TMX3	18	66382535	0.0151453	-0.117617	0.125709
ENSG00000132004	FBXW9	19	12807457	0.0151498	0.117612	0.125709
ENSG00000128626	MRPS12	19	39421188	0.0151617	0.117598	0.125709
ENSG00000171853	TRAPPC12	2	3383446	0.0151722	0.117586	0.125709
ENSG00000147679	UTP23	8	117778742	0.015173	-0.117585	0.125709
ENSG00000061918	GUCY1B3	4	156680144	0.0151784	-0.117579	0.125709
ENSG00000133985	TTC9	14	71108504	0.0151914	0.117564	0.125709
ENSG00000111885	MAN1A1	6	119670926	0.0151936	-0.117561	0.125709
ENSG00000178966	RMI1	9	86595626	0.015217	-0.117534	0.125709
ENSG00000181090	EHMT1	9	140513444	0.0152374	0.117511	0.125709
ENSG00000124380	SNRNP27	2	70120692	0.0152447	-0.117503	0.125709
ENSG00000150625	GPM6A	4	176923815	0.0152458	-0.117501	0.125709
ENSG00000140931	CMTM3	16	66637777	0.0152508	0.117496	0.125709
ENSG00000136295	TTYH3	7	2671585	0.0152598	0.117485	0.125709
ENSG00000108515	ENO3	17	4851387	0.0152629	0.117482	0.125709
ENSG00000104205	SGK3	8	67624653	0.0152662	-0.117478	0.125709
ENSG00000251143	RP11-849H4.4	11	71725337	0.0152678	-0.117476	0.125709
ENSG00000163807	KIAA1143	3	44803154	0.0152754	-0.117468	0.125709
ENSG00000092199	HNRNPC	14	21737653	0.0152779	-0.117465	0.125709
ENSG00000110660	SLC35F2	11	107799019	0.0152909	-0.11745	0.125721
ENSG00000128815	WDFY4	10	49892921	0.0152973	0.117443	0.125721
ENSG00000185085	INTS5	11	62420774	0.0153491	0.117384	0.126072
ENSG00000124383	MPHOSPH10	2	71357444	0.0153656	-0.117365	0.126133
ENSG00000142208	AKT1	14	105262088	0.015382	0.117346	0.126167
ENSG00000184481	FOXO4	X	70316047	0.0153877	0.11734	0.126167
ENSG00000014216	CAPN1	11	64948037	0.0154322	0.117289	0.126384
ENSG00000113108	APBB3	5	139973337	0.0154323	0.117289	0.126384
ENSG00000165476	REEP3	10	65281123	0.0154499	-0.117269	0.126454
ENSG00000175305	CCNE2	8	95908906	0.0154723	-0.117244	0.126562
ENSG00000204771	CTD-3232M19.2	8	145462709	0.015506	0.117206	0.126716
ENSG00000196409	ZNF658	9	40836415	0.0155151	-0.117196	0.126716
ENSG00000198931	APRT	16	88878352	0.0155182	0.117192	0.126716
ENSG00000152700	SAR1B	5	133984961	0.0155593	-0.117146	0.126826
ENSG00000100567	PSMA3	14	58711549	0.015565	-0.117139	0.126826
ENSG00000073111	MCM2	3	127317066	0.0155658	0.117138	0.126826
ENSG00000119812	FAM98A	2	33824449	0.0155682	-0.117136	0.126826
ENSG00000244116	IGKV2-28	2	89521942	0.0156196	0.117078	0.127069
ENSG00000006652	IFRD1	7	112063023	0.0156236	-0.117074	0.127069
ENSG00000100983	GSS	20	33543620	0.0156253	0.117072	0.127069
ENSG00000158457	TSPAN33	7	128784712	0.0156476	0.117047	0.127122
ENSG00000074416	MGLL	3	127542051	0.01565	0.117044	0.127122
ENSG00000206573	THUMPD3-AS1	3	9440263	0.0156596	-0.117033	0.127126
ENSG00000137842	TMEM62	15	43415477	0.015673	-0.117018	0.127132
ENSG00000188493	C19orf54	19	41257458	0.0156786	0.117012	0.127132
ENSG00000168005	C11orf84	11	63580860	0.015689	0.117	0.127143
ENSG00000104833	TUBB4A	19	6502859	0.0157025	0.116985	0.127178
ENSG00000102401	ARMCX3	X	100877787	0.0157256	-0.11696	0.127292
ENSG00000125977	EIF2S2	20	32700138	0.0157453	-0.116938	0.127377
ENSG00000255302	EID1	15	49170083	0.0157985	-0.116879	0.127734
ENSG00000159720	ATP6V0D1	16	67515140	0.0158171	0.116858	0.127778
ENSG00000066117	SMARCD1	12	50478755	0.0158223	0.116852	0.127778
ENSG00000140750	ARHGAP17	16	25026987	0.0158326	0.116841	0.127787
ENSG00000204310	AGPAT1	6	32145873	0.0158546	0.116817	0.127874
ENSG00000017260	ATP2C1	3	130569439	0.0158703	-0.116799	0.127874
ENSG00000152253	SPC25	2	169769881	0.0158921	-0.116775	0.127874
ENSG00000130313	PGLS	19	17622438	0.0158931	0.116774	0.127874
ENSG00000261351	CTD-3185P2.1	15	66784447	0.0158974	-0.116769	0.127874
ENSG00000103254	FAM173A	16	770581	0.0158983	0.116768	0.127874
ENSG00000162086	ZNF75A	16	3355406	0.0159266	-0.116737	0.128027
ENSG00000106348	IMPDH1	7	128050306	0.015959	0.116701	0.128214
ENSG00000174231	PRPF8	17	1588176	0.0160058	0.11665	0.128449
ENSG00000198416	ZNF658B	9	39464526	0.0160067	-0.116649	0.128449
ENSG00000123268	ATF1	12	51157493	0.01604	-0.116613	0.128535
ENSG00000187764	SEMA4D	9	92113045	0.0160649	0.116585	0.128535
ENSG00000185000	DGAT1	8	145550573	0.0160693	0.11658	0.128535
ENSG00000167088	SNRPD1	18	19192228	0.0160805	-0.116568	0.128535
ENSG00000109814	UGDH	4	39529931	0.0160827	-0.116566	0.128535
ENSG00000101199	ARFGAP1	20	61904137	0.0160922	0.116555	0.128535
ENSG00000160216	AGPAT3	21	45285067	0.0160958	0.116552	0.128535
ENSG00000168615	ADAM9	8	38854388	0.0160988	-0.116548	0.128535
ENSG00000103932	RPAP1	15	41836467	0.0161003	0.116547	0.128535
ENSG00000110651	CD81	11	2397407	0.0161181	0.116527	0.128604
ENSG00000196678	ERI2	16	20911671	0.0161545	-0.116488	0.128772
ENSG00000065320	NTN1	17	8924859	0.0161576	0.116484	0.128772
ENSG00000182109	PPIEL	1	40011859	0.016181	0.116459	0.128885
ENSG00000130204	TOMM40	19	45393826	0.0162002	0.116438	0.128904
ENSG00000016391	CHDH	3	53880417	0.0162216	0.116415	0.128904
ENSG00000139218	SCAF11	12	46385903	0.0162248	-0.116411	0.128904
ENSG00000140854	KATNB1	16	57769642	0.0162269	0.116409	0.128904
ENSG00000257923	CUX1	7	101458959	0.0162297	0.116406	0.128904
ENSG00000155858	LSM11	5	157170703	0.0162549	-0.116379	0.128982
ENSG00000163002	NUP35	2	183982241	0.0162817	-0.11635	0.128982
ENSG00000057019	DCBLD2	3	98620533	0.0162888	-0.116342	0.128982
ENSG00000126457	PRMT1	19	50179043	0.0162983	0.116332	0.128982
ENSG00000169733	RFNG	17	80009707	0.0163049	0.116325	0.128982
ENSG00000197548	ATG7	3	11313995	0.016305	-0.116324	0.128982
ENSG00000125898	FAM110A	20	814358	0.016307	0.116322	0.128982
ENSG00000137547	MRPL15	8	55047770	0.0163134	-0.116316	0.128982
ENSG00000167774	NDUFA7	19	8386263	0.0163373	0.11629	0.129007
ENSG00000106355	LSM5	7	32534895	0.0163465	-0.11628	0.129007
ENSG00000122490	PQLC1	18	77711664	0.0163489	0.116277	0.129007
ENSG00000139734	DIAPH3	13	60738121	0.0163536	-0.116272	0.129007
ENSG00000159176	CSRP1	1	201478584	0.0163728	0.116252	0.129071
ENSG00000115084	SLC35F5	2	114514400	0.0163801	-0.116244	0.129071
ENSG00000114544	SLC41A3	3	125820404	0.0164016	0.11622	0.129168
ENSG00000109381	ELF2	4	140098372	0.016421	-0.1162	0.129247
ENSG00000115541	HSPE1	2	198364718	0.016433	-0.116187	0.129269
ENSG00000143126	CELSR2	1	109792641	0.0164514	0.116167	0.12928
ENSG00000118515	SGK1	6	134639250	0.0164541	-0.116164	0.12928
ENSG00000153130	SCOC	4	141178440	0.0164622	-0.116156	0.12928
ENSG00000170871	KIAA0232	4	6783102	0.0164841	-0.116132	0.129379
ENSG00000157240	FZD1	7	90893783	0.0165033	0.116112	0.129447
ENSG00000149054	ZNF215	11	6947635	0.0165113	-0.116103	0.129447
ENSG00000146707	POMZP3	7	76256578	0.016544	0.116068	0.129627
ENSG00000141141	DDX52	17	36003493	0.0165589	-0.116052	0.129627
ENSG00000169764	UGP2	2	64068074	0.0165679	-0.116043	0.129627
ENSG00000198898	CAPZA2	7	116451124	0.0165714	-0.116039	0.129627
ENSG00000110330	BIRC2	11	102217942	0.0166202	-0.115987	0.129872
ENSG00000171160	MORN4	10	99393344	0.0166284	-0.115978	0.129872
ENSG00000165660	FAM175B	10	126490354	0.0166454	-0.11596	0.129872
ENSG00000116793	PHTF1	1	114302111	0.0166576	-0.115948	0.129872
ENSG00000108946	PRKAR1A	17	66507921	0.0166789	-0.115925	0.129872
ENSG00000167566	NCKAP5L	12	50222533	0.016686	0.115917	0.129872
ENSG00000149499	EML3	11	62380237	0.0166891	0.115914	0.129872
ENSG00000135596	MICAL1	6	109787171	0.0166894	0.115914	0.129872
ENSG00000165832	TRUB1	10	116697952	0.0166894	-0.115914	0.129872
ENSG00000062194	GPBP1	5	56469775	0.0166959	-0.115907	0.129872
ENSG00000099625	C19orf26	19	1238026	0.0167194	0.115882	0.129899
ENSG00000162613	FUBP1	1	78444794	0.0167253	-0.115876	0.129899
ENSG00000159917	ZNF235	19	44809199	0.0167323	-0.115869	0.129899
ENSG00000118046	STK11	19	1189406	0.0167366	0.115864	0.129899
ENSG00000103160	HSDL1	16	84178797	0.0167601	-0.115839	0.129938
ENSG00000167543	TP53I13	17	27893070	0.0167601	0.115839	0.129938
ENSG00000170364	SETMAR	3	4344988	0.0167752	-0.115823	0.129982
ENSG00000126773	PCNXL4	14	60558629	0.0167963	-0.115801	0.130073
ENSG00000162704	ARPC5	1	183604892	0.0168309	-0.115765	0.130265
ENSG00000125870	SNRPB2	20	16710606	0.0168397	-0.115756	0.130265
ENSG00000204104	TRAF3IP1	2	239229082	0.0168689	-0.115725	0.130419
ENSG00000168597	C17orf65	17	42264082	0.0168986	0.115694	0.130514
ENSG00000101986	ABCD1	X	152990323	0.0168999	0.115693	0.130514
ENSG00000105926	MPP6	7	24612887	0.0169128	-0.115679	0.130531
ENSG00000076242	MLH1	3	37034823	0.0169208	-0.115671	0.130531
ENSG00000167182	SP2	17	45973516	0.016947	0.115643	0.13066
ENSG00000168056	LTBP3	11	65326401	0.0169653	0.115624	0.130729
ENSG00000126822	PLEKHG3	14	65170820	0.0169811	0.115608	0.130779
ENSG00000135945	REV1	2	100106497	0.0170114	-0.115576	0.130887
ENSG00000176142	TMEM39A	3	119187677	0.0170139	-0.115574	0.130887
ENSG00000146281	PM20D2	6	89855769	0.0170389	-0.115548	0.130953
ENSG00000123684	LPGAT1	1	212004114	0.0170413	-0.115545	0.130953
ENSG00000171757	LRRC34	3	169530774	0.0170851	-0.1155	0.131168
ENSG00000168827	GFM1	3	158362067	0.0170886	-0.115496	0.131168
ENSG00000155959	VBP1	X	154425284	0.0171184	-0.115465	0.131168
ENSG00000033100	CHPF2	7	150929575	0.0171231	0.115461	0.131168
ENSG00000117505	DR1	1	93811445	0.0171285	-0.115455	0.131168
ENSG00000012124	CD22	19	35810164	0.0171307	0.115453	0.131168
ENSG00000256872	NOL12	22	38077680	0.0171446	0.115438	0.131168
ENSG00000140406	MESDC1	15	81293295	0.0171492	0.115434	0.131168
ENSG00000128654	MTX2	2	177134123	0.0171539	-0.115429	0.131168
ENSG00000115271	GCA	2	163175350	0.0172205	-0.11536	0.131605
ENSG00000177359	RP11-551L14.1	12	31359088	0.0172422	0.115338	0.131699
ENSG00000196110	ZNF699	19	9420514	0.0172918	-0.115287	0.131963
ENSG00000139083	ETV6	12	11802788	0.0172956	0.115283	0.131963
ENSG00000079950	STX7	6	132834337	0.0173153	-0.115263	0.132041
ENSG00000185015	CA13	8	86132816	0.0173273	-0.115251	0.13206
ENSG00000104331	IMPAD1	8	57906403	0.0173453	-0.115232	0.132126
ENSG00000110400	PVRL1	11	119599794	0.017364	0.115213	0.132196
ENSG00000115540	MOB4	2	198380295	0.0173912	-0.115185	0.132234
ENSG00000184110	EIF3C	16	28699879	0.0174034	0.115173	0.132234
ENSG00000122122	SASH3	X	128913955	0.0174065	0.11517	0.132234
ENSG00000176390	CRLF3	17	29151794	0.0174069	-0.115169	0.132234
ENSG00000261188	CTA-445C9.14	22	26908503	0.0174171	-0.115159	0.132239
ENSG00000211644	IGLV1-51	22	22676828	0.0174287	0.115147	0.132255
ENSG00000165804	ZNF219	14	21572881	0.017447	0.115128	0.132322
ENSG00000156504	FAM122B	X	133931262	0.0175175	-0.115057	0.132688
ENSG00000134602	STK26	X	131157293	0.0175235	-0.115051	0.132688
ENSG00000119403	PHF19	9	123639606	0.0175285	0.115046	0.132688
ENSG00000156256	USP16	21	30396950	0.0175333	-0.115041	0.132688
ENSG00000166797	FAM96A	15	64386217	0.0175468	-0.115027	0.132718
ENSG00000136925	TSTD2	9	100395962	0.0175703	-0.115003	0.132782
ENSG00000148600	CDHR1	10	85954410	0.0175742	0.114999	0.132782
ENSG00000159461	AMFR	16	56459450	0.0176227	0.11495	0.132994
ENSG00000168918	INPP5D	2	233924677	0.0176404	0.114933	0.132994
ENSG00000184056	VPS33B	15	91565833	0.0176649	0.114908	0.132994
ENSG00000158805	ZNF276	16	89786808	0.0176787	0.114894	0.132994
ENSG00000169951	ZNF764	16	30569819	0.0176922	0.11488	0.132994
ENSG00000145703	IQGAP2	5	75699074	0.0177106	-0.114862	0.132994
ENSG00000185238	PRMT3	11	20409076	0.0177126	-0.11486	0.132994
ENSG00000149932	TMEM219	16	29952206	0.0177137	0.114859	0.132994
ENSG00000171840	NINJ2	12	772945	0.0177218	0.114851	0.132994
ENSG00000109118	PHF12	17	27278789	0.0177224	0.11485	0.132994
ENSG00000078668	VDAC3	8	42249142	0.0177252	-0.114847	0.132994
ENSG00000236233	RP11-12A20.7	9	67792167	0.0177284	0.114844	0.132994
ENSG00000164022	AIMP1	4	107236701	0.0177507	-0.114822	0.132994
ENSG00000134152	KATNBL1	15	34502297	0.017756	-0.114817	0.132994
ENSG00000176386	CDC26	9	116037869	0.0177682	-0.114804	0.132994
ENSG00000111321	LTBR	12	6484211	0.017774	0.114798	0.132994
ENSG00000124256	ZBP1	20	56195632	0.0177802	0.114792	0.132994
ENSG00000177030	DEAF1	11	706715	0.0177896	0.114783	0.132994
ENSG00000162664	ZNF326	1	90460671	0.0177924	-0.11478	0.132994
ENSG00000096872	IFT74	9	26947037	0.0177929	-0.11478	0.132994
ENSG00000177485	ZBTB33	X	119384607	0.0178234	-0.114749	0.13315
ENSG00000164896	FASTK	7	150777953	0.0178842	0.114688	0.13349
ENSG00000119471	HSDL2	9	115142217	0.017888	-0.114685	0.13349
ENSG00000128708	HAT1	2	172778958	0.0179034	-0.114669	0.133534
ENSG00000104524	PYCRL	8	144691943	0.0179383	0.114635	0.133591
ENSG00000259943	RP1-39G22.7	1	40723639	0.017948	-0.114625	0.133591
ENSG00000177932	ZNF354C	5	178487416	0.017957	-0.114616	0.133591
ENSG00000170312	CDK1	10	62538089	0.0179647	-0.114609	0.133591
ENSG00000038274	MAT2B	5	162930120	0.0179655	-0.114608	0.133591
ENSG00000112242	E2F3	6	20402398	0.0179696	-0.114604	0.133591
ENSG00000114757	PEX5L	3	179754841	0.0179876	-0.114586	0.133591
ENSG00000102030	NAA10	X	153200676	0.0179937	0.11458	0.133591
ENSG00000087263	OGFOD1	16	56485402	0.0180163	-0.114557	0.133591
ENSG00000178537	SLC25A20	3	48936426	0.0180163	-0.114557	0.133591
ENSG00000131437	KIF3A	5	132073330	0.0180248	-0.114549	0.133591
ENSG00000170667	RASA4B	7	102158228	0.0180278	0.114546	0.133591
ENSG00000154473	BUB3	10	124913793	0.0180355	-0.114539	0.133591
ENSG00000215424	MCM3AP-AS1	21	47649131	0.0180568	-0.114517	0.133662
ENSG00000204592	HLA-E	6	30457244	0.0180716	0.114503	0.133662
ENSG00000221829	FANCG	9	35080013	0.0180922	0.114482	0.133662
ENSG00000162337	LRP5	11	68080077	0.0180926	0.114482	0.133662
ENSG00000234964	FABP5P7	11	59549195	0.018093	-0.114482	0.133662
ENSG00000182511	FES	15	91426925	0.0181169	0.114458	0.133746
ENSG00000205250	E2F4	16	67226072	0.0181235	0.114452	0.133746
ENSG00000144674	GOLGA4	3	37284668	0.0181536	-0.114422	0.133868
ENSG00000160957	RECQL4	8	145743229	0.0181607	0.114415	0.133868
ENSG00000167965	MLST8	16	2254249	0.0181688	0.114407	0.133868
ENSG00000123505	AMD1	6	111195973	0.0181807	-0.114395	0.133884
ENSG00000107890	ANKRD26	10	27389421	0.0181973	-0.114379	0.133936
ENSG00000127328	RAB3IP	12	70132461	0.0182515	-0.114326	0.134236
ENSG00000124802	EEF1E1	6	8102811	0.0182572	-0.114321	0.134236
ENSG00000140577	CRTC3	15	91073157	0.0182893	0.114289	0.134345
ENSG00000147669	POLR2K	8	101162812	0.0182931	-0.114285	0.134345
ENSG00000254709	IGLL5	22	23229960	0.0183009	0.114278	0.134345
ENSG00000163704	PRRT3	3	9994078	0.018343	0.114237	0.134583
ENSG00000141068	KSR1	17	25783670	0.0183742	0.114206	0.134674
ENSG00000188878	FBF1	17	73937221	0.0183757	0.114205	0.134674
ENSG00000072571	HMMR	5	162887209	0.0183848	-0.114196	0.134674
ENSG00000065000	AP3D1	19	2164464	0.018403	0.114179	0.134674
ENSG00000124784	RIOK1	6	7389729	0.0184036	-0.114178	0.134674
ENSG00000106400	ZNHIT1	7	100860949	0.0185559	0.114031	0.135605
ENSG00000151135	TMEM263	12	107349497	0.018559	-0.114028	0.135605
ENSG00000090097	PCBP4	3	52002426	0.018563	0.114024	0.135605
ENSG00000160959	LRRC14	8	145743376	0.0185798	0.114008	0.135605
ENSG00000173264	GPR137	11	64037534	0.0185933	0.113995	0.135605
ENSG00000075884	ARHGAP15	2	143848931	0.0186111	-0.113977	0.135605
ENSG00000127418	FGFRL1	4	1003724	0.0186164	0.113972	0.135605
ENSG00000107959	PITRM1	10	3215003	0.0186269	0.113962	0.135605
ENSG00000253210	RP11-809O17.1	8	142140060	0.018641	0.113949	0.135605
ENSG00000109787	KLF3	4	38665817	0.0186428	-0.113947	0.135605
ENSG00000180279	MGC45922	19	51320937	0.018647	0.113943	0.135605
ENSG00000073803	MAP3K13	3	185000729	0.0186474	-0.113943	0.135605
ENSG00000135956	TMEM127	2	96931732	0.0186576	0.113933	0.135608
ENSG00000149564	ESAM	11	124632186	0.0186729	0.113918	0.135648
ENSG00000168228	ZCCHC4	4	25314407	0.0186826	-0.113909	0.135648
ENSG00000160293	VAV2	9	136857726	0.0187184	0.113875	0.135673
ENSG00000060491	OGFR	20	61436187	0.0187187	0.113874	0.135673
ENSG00000156017	C9orf41	9	77643339	0.0187309	-0.113863	0.135673
ENSG00000007376	RPUSD1	16	838397	0.0187342	0.11386	0.135673
ENSG00000129993	CBFA2T3	16	89043612	0.018739	0.113855	0.135673
ENSG00000179134	SAMD4B	19	39833036	0.0187444	0.11385	0.135673
ENSG00000090674	MCOLN1	19	7587512	0.0187696	0.113826	0.135728
ENSG00000156136	DCK	4	71858255	0.0187714	-0.113824	0.135728
ENSG00000113356	POLR3G	5	89767565	0.0187881	-0.113808	0.135779
ENSG00000064932	SBNO2	19	1174282	0.0188132	0.113784	0.135865
ENSG00000070718	AP3M2	8	42010464	0.0188196	-0.113778	0.135865
ENSG00000138190	EXOC6	10	94590935	0.0188361	-0.113762	0.135914
ENSG00000149084	HSD17B12	11	43577986	0.0188633	-0.113737	0.135992
ENSG00000134297	PLEKHA8P1	12	45609824	0.0188664	-0.113734	0.135992
ENSG00000261613	FLJ42627	16	2606061	0.0188867	0.113714	0.136005
ENSG00000157020	SEC13	3	10362862	0.0188877	0.113713	0.136005
ENSG00000186583	SPATC1	8	145086582	0.0189062	0.113696	0.136053
ENSG00000078142	PIK3C3	18	39535171	0.0189139	-0.113688	0.136053
ENSG00000154930	ACSS1	20	25039616	0.0189252	0.113678	0.136064
ENSG00000126777	KTN1	14	56025790	0.018954	-0.113651	0.136202
ENSG00000174840	PDE12	3	57542003	0.0190059	-0.113601	0.136504
ENSG00000063244	U2AF2	19	56165512	0.0190188	0.113589	0.136526
ENSG00000119408	NEK6	9	127019885	0.0190309	0.113578	0.136543
ENSG00000166166	TRMT61A	14	103995521	0.0190484	0.113561	0.136595
ENSG00000166471	TMEM41B	11	9336327	0.0190588	-0.113552	0.136595
ENSG00000181625	SLX1B	16	29465822	0.0190675	0.113543	0.136595
ENSG00000126106	TMEM53	1	45140227	0.0191375	0.113478	0.137026
ENSG00000144711	IQSEC1	3	13114617	0.019166	0.113451	0.137103
ENSG00000215068	AC025171.1	5	43041677	0.0191735	0.113444	0.137103
ENSG00000137073	UBAP2	9	34048947	0.0192022	0.113417	0.137103
ENSG00000173040	EVC2	4	5711275	0.019203	0.113416	0.137103
ENSG00000123136	DDX39A	19	14530192	0.0192231	0.113397	0.137103
ENSG00000247853	RP5-940J5.6	12	6687788	0.0192238	-0.113397	0.137103
ENSG00000171223	JUNB	19	12902310	0.0192239	0.113397	0.137103
ENSG00000153560	UBP1	3	33482863	0.0192269	-0.113394	0.137103
ENSG00000056972	TRAF3IP2	6	111927481	0.0192605	0.113363	0.137273
ENSG00000081870	HSPB11	1	54411602	0.0192706	-0.113353	0.137275
ENSG00000076944	STXBP2	19	7701767	0.0193056	0.11332	0.137454
ENSG00000164164	OTUD4	4	146101313	0.0193236	-0.113304	0.137512
ENSG00000174013	FBXO45	3	196295482	0.0193375	-0.113291	0.137541
ENSG00000179750	APOBEC3B	22	39378352	0.0193659	0.113264	0.137614
ENSG00000171097	CCBL1	9	131644773	0.0193714	0.113259	0.137614
ENSG00000179603	GRM8	7	126893348	0.0193774	-0.113254	0.137614
ENSG00000113758	DBN1	5	176901402	0.0193948	0.113238	0.137668
ENSG00000172845	SP3	2	174830430	0.0194174	-0.113217	0.137758
ENSG00000145331	TRMT10A	4	100485189	0.0194429	-0.113193	0.13782
ENSG00000095321	CRAT	9	131873468	0.0194459	0.11319	0.13782
ENSG00000198001	IRAK4	12	44152747	0.0195263	-0.113116	0.138286
ENSG00000185024	BRF1	14	105781926	0.0195367	0.113106	0.138286
ENSG00000175634	RPS6KB2	11	67195931	0.0195414	0.113102	0.138286
ENSG00000198752	CDC42BPB	14	103523799	0.0195519	0.113092	0.13829
ENSG00000223511	RP13-297E16.4	X	1851477	0.0195649	0.11308	0.138308
ENSG00000254614	AP003068.23	11	64949305	0.0195876	0.11306	0.138308
ENSG00000198363	ASPH	8	62627155	0.0196233	-0.113027	0.138308
ENSG00000140471	LINS	15	101143435	0.0196317	-0.113019	0.138308
ENSG00000070047	PHRF1	11	576486	0.0196378	0.113013	0.138308
ENSG00000166750	SLFN5	17	33570055	0.0196388	-0.113013	0.138308
ENSG00000108344	PSMD3	17	38137050	0.0196525	0.113	0.138308
ENSG00000100439	ABHD4	14	23067146	0.019669	0.112985	0.138308
ENSG00000122566	HNRNPA2B1	7	26241149	0.0196698	-0.112984	0.138308
ENSG00000142784	WDTC1	1	27561007	0.0196712	0.112983	0.138308
ENSG00000176022	B3GALT6	1	1167629	0.0196725	0.112982	0.138308
ENSG00000172785	CBWD1	9	188979	0.0196734	-0.112981	0.138308
ENSG00000048392	RRM2B	8	103251346	0.0196924	-0.112963	0.138372
ENSG00000134463	ECHDC3	10	11784365	0.0197054	0.112951	0.138394
ENSG00000148700	ADD3	10	111756126	0.0197161	-0.112942	0.1384
ENSG00000167797	CDK2AP2	11	67276120	0.0197304	0.112929	0.13843
ENSG00000178927	C17orf62	17	80408705	0.0197629	0.112899	0.138493
ENSG00000015153	YAF2	12	42632151	0.0197659	-0.112896	0.138493
ENSG00000182287	AP1S2	X	15873054	0.0197884	-0.112876	0.138493
ENSG00000126391	FRMD8	11	65154070	0.0198102	0.112856	0.138493
ENSG00000104825	NFKBIB	19	39390340	0.0198107	0.112855	0.138493
ENSG00000165490	DDIAS	11	82611017	0.0198249	-0.112842	0.138493
ENSG00000162692	VCAM1	1	101185298	0.0198251	-0.112842	0.138493
ENSG00000133818	RRAS2	11	14386052	0.0198302	-0.112838	0.138493
ENSG00000148429	USP6NL	10	11653753	0.0198333	-0.112835	0.138493
[truncated: 11,957 more rows]
